# Supplementary material for: ClearFinder: a Python GUI for annotating cells in cleared mouse brain
Source: BMC Bioinformatics. 2025 Jan 21;26:24. doi: 10.1186/s12859-025-06039-x (PMC11753021; doi:10.1186/s12859-025-06039-x)
Supplement: Supplementary file 5 — Supplementary material 5 Embedded ontolo gy files for #1, #2, #3 analyzed with ClearMap and CellFinder [file 12859_2025_6039_MOESM5_ESM.xlsx]

## Sheet: #1_444_CM
Region;TrackedWay;CorrespondingLevel;RegionCellCount;RegionCellCountSummedUp
root;['root'];[0];0;6093168
Basic cell groups and regions;['Basic cell groups and regions'	'root'];[1	0];187;5746577
Cerebrum;['Cerebrum'	'Basic cell groups and regions'	'root'];[2	1	0];0;4210535
Cerebral cortex;['Cerebral cortex'	'Cerebrum'	'Basic cell groups and regions'	'root'];[3	2	1	0];0;4121286
Cortical plate;['Cortical plate'	'Cerebral cortex'	'Cerebrum'	'Basic cell groups and regions'	'root'];[4	3	2	1	0];0;4087075
Isocortex;['Isocortex'	'Cortical plate'	'Cerebral cortex'	'Cerebrum'	'Basic cell groups and regions'	'root'];[5	4	3	2	1	0];0;2605245
Frontal pole	cerebral cortex;['Frontal pole	cerebral cortex'	'Isocortex'	'Cortical plate'	'Cerebral cortex'	'Cerebrum'	'Basic cell groups and regions'	'root'];[8	5	4	3	2	1	0];0;21116
Frontal pole	layer 1;['Frontal pole	layer 1'	'Frontal pole	cerebral cortex'	'Isocortex'	'Cortical plate'	'Cerebral cortex'	'Cerebrum'	'Basic cell groups and regions'	'root'];[11	8	5	4	3	2	1	0];9135;9135
Frontal pole	layer 2/3;['Frontal pole	layer 2/3'	'Frontal pole	cerebral cortex'	'Isocortex'	'Cortical plate'	'Cerebral cortex'	'Cerebrum'	'Basic cell groups and regions'	'root'];[11	8	5	4	3	2	1	0];11981;11981
Frontal pole	layer 5;['Frontal pole	layer 5'	'Frontal pole	cerebral cortex'	'Isocortex'	'Cortical plate'	'Cerebral cortex'	'Cerebrum'	'Basic cell groups and regions'	'root'];[11	8	5	4	3	2	1	0];0;0
Frontal pole	layer 6a;['Frontal pole	layer 6a'	'Frontal pole	cerebral cortex'	'Isocortex'	'Cortical plate'	'Cerebral cortex'	'Cerebrum'	'Basic cell groups and regions'	'root'];[11	8	5	4	3	2	1	0];0;0
Frontal pole	layer 6b;['Frontal pole	layer 6b'	'Frontal pole	cerebral cortex'	'Isocortex'	'Cortical plate'	'Cerebral cortex'	'Cerebrum'	'Basic cell groups and regions'	'root'];[11	8	5	4	3	2	1	0];0;0
Somatomotor areas;['Somatomotor areas'	'Isocortex'	'Cortical plate'	'Cerebral cortex'	'Cerebrum'	'Basic cell groups and regions'	'root'];[6	5	4	3	2	1	0];0;509272
Somatomotor areas	Layer 1;['Somatomotor areas	Layer 1'	'Somatomotor areas'	'Isocortex'	'Cortical plate'	'Cerebral cortex'	'Cerebrum'	'Basic cell groups and regions'	'root'];[11	6	5	4	3	2	1	0];0;0
Somatomotor areas	Layer 2/3;['Somatomotor areas	Layer 2/3'	'Somatomotor areas'	'Isocortex'	'Cortical plate'	'Cerebral cortex'	'Cerebrum'	'Basic cell groups and regions'	'root'];[11	6	5	4	3	2	1	0];0;0
Somatomotor areas	Layer 5;['Somatomotor areas	Layer 5'	'Somatomotor areas'	'Isocortex'	'Cortical plate'	'Cerebral cortex'	'Cerebrum'	'Basic cell groups and regions'	'root'];[11	6	5	4	3	2	1	0];0;0
Somatomotor areas	Layer 6a;['Somatomotor areas	Layer 6a'	'Somatomotor areas'	'Isocortex'	'Cortical plate'	'Cerebral cortex'	'Cerebrum'	'Basic cell groups and regions'	'root'];[11	6	5	4	3	2	1	0];0;0
Somatomotor areas	Layer 6b;['Somatomotor areas	Layer 6b'	'Somatomotor areas'	'Isocortex'	'Cortical plate'	'Cerebral cortex'	'Cerebrum'	'Basic cell groups and regions'	'root'];[11	6	5	4	3	2	1	0];0;0
Primary motor area;['Primary motor area'	'Somatomotor areas'	'Isocortex'	'Cortical plate'	'Cerebral cortex'	'Cerebrum'	'Basic cell groups and regions'	'root'];[8	6	5	4	3	2	1	0];0;158310
Primary motor area	Layer 1;['Primary motor area	Layer 1'	'Primary motor area'	'Somatomotor areas'	'Isocortex'	'Cortical plate'	'Cerebral cortex'	'Cerebrum'	'Basic cell groups and regions'	'root'];[11	8	6	5	4	3	2	1	0];19685;19685
Primary motor area	Layer 2/3;['Primary motor area	Layer 2/3'	'Primary motor area'	'Somatomotor areas'	'Isocortex'	'Cortical plate'	'Cerebral cortex'	'Cerebrum'	'Basic cell groups and regions'	'root'];[11	8	6	5	4	3	2	1	0];104677;104677
Primary motor area	Layer 5;['Primary motor area	Layer 5'	'Primary motor area'	'Somatomotor areas'	'Isocortex'	'Cortical plate'	'Cerebral cortex'	'Cerebrum'	'Basic cell groups and regions'	'root'];[11	8	6	5	4	3	2	1	0];26069;26069
Primary motor area	Layer 6a;['Primary motor area	Layer 6a'	'Primary motor area'	'Somatomotor areas'	'Isocortex'	'Cortical plate'	'Cerebral cortex'	'Cerebrum'	'Basic cell groups and regions'	'root'];[11	8	6	5	4	3	2	1	0];7701;7701
Primary motor area	Layer 6b;['Primary motor area	Layer 6b'	'Primary motor area'	'Somatomotor areas'	'Isocortex'	'Cortical plate'	'Cerebral cortex'	'Cerebrum'	'Basic cell groups and regions'	'root'];[11	8	6	5	4	3	2	1	0];178;178
Secondary motor area;['Secondary motor area'	'Somatomotor areas'	'Isocortex'	'Cortical plate'	'Cerebral cortex'	'Cerebrum'	'Basic cell groups and regions'	'root'];[8	6	5	4	3	2	1	0];0;350962
Secondary motor area	layer 1;['Secondary motor area	layer 1'	'Secondary motor area'	'Somatomotor areas'	'Isocortex'	'Cortical plate'	'Cerebral cortex'	'Cerebrum'	'Basic cell groups and regions'	'root'];[11	8	6	5	4	3	2	1	0];38246;38246
Secondary motor area	layer 2/3;['Secondary motor area	layer 2/3'	'Secondary motor area'	'Somatomotor areas'	'Isocortex'	'Cortical plate'	'Cerebral cortex'	'Cerebrum'	'Basic cell groups and regions'	'root'];[11	8	6	5	4	3	2	1	0];183995;183995
Secondary motor area	layer 5;['Secondary motor area	layer 5'	'Secondary motor area'	'Somatomotor areas'	'Isocortex'	'Cortical plate'	'Cerebral cortex'	'Cerebrum'	'Basic cell groups and regions'	'root'];[11	8	6	5	4	3	2	1	0];114191;114191
Secondary motor area	layer 6a;['Secondary motor area	layer 6a'	'Secondary motor area'	'Somatomotor areas'	'Isocortex'	'Cortical plate'	'Cerebral cortex'	'Cerebrum'	'Basic cell groups and regions'	'root'];[11	8	6	5	4	3	2	1	0];14421;14421
Secondary motor area	layer 6b;['Secondary motor area	layer 6b'	'Secondary motor area'	'Somatomotor areas'	'Isocortex'	'Cortical plate'	'Cerebral cortex'	'Cerebrum'	'Basic cell groups and regions'	'root'];[11	8	6	5	4	3	2	1	0];109;109
Somatosensory areas;['Somatosensory areas'	'Isocortex'	'Cortical plate'	'Cerebral cortex'	'Cerebrum'	'Basic cell groups and regions'	'root'];[6	5	4	3	2	1	0];0;878240
Somatosensory areas	layer 1;['Somatosensory areas	layer 1'	'Somatosensory areas'	'Isocortex'	'Cortical plate'	'Cerebral cortex'	'Cerebrum'	'Basic cell groups and regions'	'root'];[11	6	5	4	3	2	1	0];0;0
Somatosensory areas	layer 2/3;['Somatosensory areas	layer 2/3'	'Somatosensory areas'	'Isocortex'	'Cortical plate'	'Cerebral cortex'	'Cerebrum'	'Basic cell groups and regions'	'root'];[11	6	5	4	3	2	1	0];0;0
Somatosensory areas	layer 4;['Somatosensory areas	layer 4'	'Somatosensory areas'	'Isocortex'	'Cortical plate'	'Cerebral cortex'	'Cerebrum'	'Basic cell groups and regions'	'root'];[11	6	5	4	3	2	1	0];0;0
Somatosensory areas	layer 5;['Somatosensory areas	layer 5'	'Somatosensory areas'	'Isocortex'	'Cortical plate'	'Cerebral cortex'	'Cerebrum'	'Basic cell groups and regions'	'root'];[11	6	5	4	3	2	1	0];0;0
Somatosensory areas	layer 6a;['Somatosensory areas	layer 6a'	'Somatosensory areas'	'Isocortex'	'Cortical plate'	'Cerebral cortex'	'Cerebrum'	'Basic cell groups and regions'	'root'];[11	6	5	4	3	2	1	0];0;0
Somatosensory areas	layer 6b;['Somatosensory areas	layer 6b'	'Somatosensory areas'	'Isocortex'	'Cortical plate'	'Cerebral cortex'	'Cerebrum'	'Basic cell groups and regions'	'root'];[11	6	5	4	3	2	1	0];0;0
Primary somatosensory area;['Primary somatosensory area'	'Somatosensory areas'	'Isocortex'	'Cortical plate'	'Cerebral cortex'	'Cerebrum'	'Basic cell groups and regions'	'root'];[8	6	5	4	3	2	1	0];0;560691
Primary somatosensory area	layer 1;['Primary somatosensory area	layer 1'	'Primary somatosensory area'	'Somatosensory areas'	'Isocortex'	'Cortical plate'	'Cerebral cortex'	'Cerebrum'	'Basic cell groups and regions'	'root'];[11	8	6	5	4	3	2	1	0];0;0
Primary somatosensory area	layer 2/3;['Primary somatosensory area	layer 2/3'	'Primary somatosensory area'	'Somatosensory areas'	'Isocortex'	'Cortical plate'	'Cerebral cortex'	'Cerebrum'	'Basic cell groups and regions'	'root'];[11	8	6	5	4	3	2	1	0];0;0
Primary somatosensory area	layer 4;['Primary somatosensory area	layer 4'	'Primary somatosensory area'	'Somatosensory areas'	'Isocortex'	'Cortical plate'	'Cerebral cortex'	'Cerebrum'	'Basic cell groups and regions'	'root'];[11	8	6	5	4	3	2	1	0];0;0
Primary somatosensory area	layer 5;['Primary somatosensory area	layer 5'	'Primary somatosensory area'	'Somatosensory areas'	'Isocortex'	'Cortical plate'	'Cerebral cortex'	'Cerebrum'	'Basic cell groups and regions'	'root'];[11	8	6	5	4	3	2	1	0];0;0
Primary somatosensory area	layer 6a;['Primary somatosensory area	layer 6a'	'Primary somatosensory area'	'Somatosensory areas'	'Isocortex'	'Cortical plate'	'Cerebral cortex'	'Cerebrum'	'Basic cell groups and regions'	'root'];[11	8	6	5	4	3	2	1	0];0;0
Primary somatosensory area	layer 6b;['Primary somatosensory area	layer 6b'	'Primary somatosensory area'	'Somatosensory areas'	'Isocortex'	'Cortical plate'	'Cerebral cortex'	'Cerebrum'	'Basic cell groups and regions'	'root'];[11	8	6	5	4	3	2	1	0];0;0
Primary somatosensory area	nose;['Primary somatosensory area	nose'	'Primary somatosensory area'	'Somatosensory areas'	'Isocortex'	'Cortical plate'	'Cerebral cortex'	'Cerebrum'	'Basic cell groups and regions'	'root'];[9	8	6	5	4	3	2	1	0];0;86200
Primary somatosensory area	nose	layer 1;['Primary somatosensory area	nose	layer 1'	'Primary somatosensory area	nose'	'Primary somatosensory area'	'Somatosensory areas'	'Isocortex'	'Cortical plate'	'Cerebral cortex'	'Cerebrum'	'Basic cell groups and regions'	'root'];[11	9	8	6	5	4	3	2	1	0];10612;10612
Primary somatosensory area	nose	layer 2/3;['Primary somatosensory area	nose	layer 2/3'	'Primary somatosensory area	nose'	'Primary somatosensory area'	'Somatosensory areas'	'Isocortex'	'Cortical plate'	'Cerebral cortex'	'Cerebrum'	'Basic cell groups and regions'	'root'];[11	9	8	6	5	4	3	2	1	0];39787;39787
Primary somatosensory area	nose	layer 4;['Primary somatosensory area	nose	layer 4'	'Primary somatosensory area	nose'	'Primary somatosensory area'	'Somatosensory areas'	'Isocortex'	'Cortical plate'	'Cerebral cortex'	'Cerebrum'	'Basic cell groups and regions'	'root'];[11	9	8	6	5	4	3	2	1	0];25976;25976
Primary somatosensory area	nose	layer 5;['Primary somatosensory area	nose	layer 5'	'Primary somatosensory area	nose'	'Primary somatosensory area'	'Somatosensory areas'	'Isocortex'	'Cortical plate'	'Cerebral cortex'	'Cerebrum'	'Basic cell groups and regions'	'root'];[11	9	8	6	5	4	3	2	1	0];6339;6339
Primary somatosensory area	nose	layer 6a;['Primary somatosensory area	nose	layer 6a'	'Primary somatosensory area	nose'	'Primary somatosensory area'	'Somatosensory areas'	'Isocortex'	'Cortical plate'	'Cerebral cortex'	'Cerebrum'	'Basic cell groups and regions'	'root'];[11	9	8	6	5	4	3	2	1	0];3444;3444
Primary somatosensory area	nose	layer 6b;['Primary somatosensory area	nose	layer 6b'	'Primary somatosensory area	nose'	'Primary somatosensory area'	'Somatosensory areas'	'Isocortex'	'Cortical plate'	'Cerebral cortex'	'Cerebrum'	'Basic cell groups and regions'	'root'];[11	9	8	6	5	4	3	2	1	0];42;42
Primary somatosensory area	barrel field;['Primary somatosensory area	barrel field'	'Primary somatosensory area'	'Somatosensory areas'	'Isocortex'	'Cortical plate'	'Cerebral cortex'	'Cerebrum'	'Basic cell groups and regions'	'root'];[9	8	6	5	4	3	2	1	0];0;182785
Primary somatosensory area	barrel field	layer 1;['Primary somatosensory area	barrel field	layer 1'	'Primary somatosensory area	barrel field'	'Primary somatosensory area'	'Somatosensory areas'	'Isocortex'	'Cortical plate'	'Cerebral cortex'	'Cerebrum'	'Basic cell groups and regions'	'root'];[11	9	8	6	5	4	3	2	1	0];16441;16441
Primary somatosensory area	barrel field	layer 2/3;['Primary somatosensory area	barrel field	layer 2/3'	'Primary somatosensory area	barrel field'	'Primary somatosensory area'	'Somatosensory areas'	'Isocortex'	'Cortical plate'	'Cerebral cortex'	'Cerebrum'	'Basic cell groups and regions'	'root'];[11	9	8	6	5	4	3	2	1	0];82626;82626
Primary somatosensory area	barrel field	layer 4;['Primary somatosensory area	barrel field	layer 4'	'Primary somatosensory area	barrel field'	'Primary somatosensory area'	'Somatosensory areas'	'Isocortex'	'Cortical plate'	'Cerebral cortex'	'Cerebrum'	'Basic cell groups and regions'	'root'];[11	9	8	6	5	4	3	2	1	0];56134;56134
Primary somatosensory area	barrel field	layer 5;['Primary somatosensory area	barrel field	layer 5'	'Primary somatosensory area	barrel field'	'Primary somatosensory area'	'Somatosensory areas'	'Isocortex'	'Cortical plate'	'Cerebral cortex'	'Cerebrum'	'Basic cell groups and regions'	'root'];[11	9	8	6	5	4	3	2	1	0];16790;16790
Primary somatosensory area	barrel field	layer 6a;['Primary somatosensory area	barrel field	layer 6a'	'Primary somatosensory area	barrel field'	'Primary somatosensory area'	'Somatosensory areas'	'Isocortex'	'Cortical plate'	'Cerebral cortex'	'Cerebrum'	'Basic cell groups and regions'	'root'];[11	9	8	6	5	4	3	2	1	0];10539;10539
Primary somatosensory area	barrel field	layer 6b;['Primary somatosensory area	barrel field	layer 6b'	'Primary somatosensory area	barrel field'	'Primary somatosensory area'	'Somatosensory areas'	'Isocortex'	'Cortical plate'	'Cerebral cortex'	'Cerebrum'	'Basic cell groups and regions'	'root'];[11	9	8	6	5	4	3	2	1	0];255;255
Rostrolateral lateral visual area;['Rostrolateral lateral visual area'	'Primary somatosensory area	barrel field'	'Primary somatosensory area'	'Somatosensory areas'	'Isocortex'	'Cortical plate'	'Cerebral cortex'	'Cerebrum'	'Basic cell groups and regions'	'root'];[10	9	8	6	5	4	3	2	1	0];0;0
Rostrolateral lateral visual area	layer 1;['Rostrolateral lateral visual area	layer 1'	'Rostrolateral lateral visual area'	'Primary somatosensory area	barrel field'	'Primary somatosensory area'	'Somatosensory areas'	'Isocortex'	'Cortical plate'	'Cerebral cortex'	'Cerebrum'	'Basic cell groups and regions'	'root'];[11	10	9	8	6	5	4	3	2	1	0];0;0
Rostrolateral lateral visual area	layer 2/3;['Rostrolateral lateral visual area	layer 2/3'	'Rostrolateral lateral visual area'	'Primary somatosensory area	barrel field'	'Primary somatosensory area'	'Somatosensory areas'	'Isocortex'	'Cortical plate'	'Cerebral cortex'	'Cerebrum'	'Basic cell groups and regions'	'root'];[11	10	9	8	6	5	4	3	2	1	0];0;0
Rostrolateral lateral visual area	layer 4;['Rostrolateral lateral visual area	layer 4'	'Rostrolateral lateral visual area'	'Primary somatosensory area	barrel field'	'Primary somatosensory area'	'Somatosensory areas'	'Isocortex'	'Cortical plate'	'Cerebral cortex'	'Cerebrum'	'Basic cell groups and regions'	'root'];[11	10	9	8	6	5	4	3	2	1	0];0;0
Rostrolateral lateral visual area	layer 5;['Rostrolateral lateral visual area	layer 5'	'Rostrolateral lateral visual area'	'Primary somatosensory area	barrel field'	'Primary somatosensory area'	'Somatosensory areas'	'Isocortex'	'Cortical plate'	'Cerebral cortex'	'Cerebrum'	'Basic cell groups and regions'	'root'];[11	10	9	8	6	5	4	3	2	1	0];0;0
Rostrolateral lateral visual area	layer 6a;['Rostrolateral lateral visual area	layer 6a'	'Rostrolateral lateral visual area'	'Primary somatosensory area	barrel field'	'Primary somatosensory area'	'Somatosensory areas'	'Isocortex'	'Cortical plate'	'Cerebral cortex'	'Cerebrum'	'Basic cell groups and regions'	'root'];[11	10	9	8	6	5	4	3	2	1	0];0;0
Rostrolateral lateral visual area	layer 6b;['Rostrolateral lateral visual area	layer 6b'	'Rostrolateral lateral visual area'	'Primary somatosensory area	barrel field'	'Primary somatosensory area'	'Somatosensory areas'	'Isocortex'	'Cortical plate'	'Cerebral cortex'	'Cerebrum'	'Basic cell groups and regions'	'root'];[11	10	9	8	6	5	4	3	2	1	0];0;0
Primary somatosensory area	lower limb;['Primary somatosensory area	lower limb'	'Primary somatosensory area'	'Somatosensory areas'	'Isocortex'	'Cortical plate'	'Cerebral cortex'	'Cerebrum'	'Basic cell groups and regions'	'root'];[9	8	6	5	4	3	2	1	0];0;58919
Primary somatosensory area	lower limb	layer 1;['Primary somatosensory area	lower limb	layer 1'	'Primary somatosensory area	lower limb'	'Primary somatosensory area'	'Somatosensory areas'	'Isocortex'	'Cortical plate'	'Cerebral cortex'	'Cerebrum'	'Basic cell groups and regions'	'root'];[11	9	8	6	5	4	3	2	1	0];3562;3562
Primary somatosensory area	lower limb	layer 2/3;['Primary somatosensory area	lower limb	layer 2/3'	'Primary somatosensory area	lower limb'	'Primary somatosensory area'	'Somatosensory areas'	'Isocortex'	'Cortical plate'	'Cerebral cortex'	'Cerebrum'	'Basic cell groups and regions'	'root'];[11	9	8	6	5	4	3	2	1	0];36184;36184
Primary somatosensory area	lower limb	layer 4;['Primary somatosensory area	lower limb	layer 4'	'Primary somatosensory area	lower limb'	'Primary somatosensory area'	'Somatosensory areas'	'Isocortex'	'Cortical plate'	'Cerebral cortex'	'Cerebrum'	'Basic cell groups and regions'	'root'];[11	9	8	6	5	4	3	2	1	0];8551;8551
Primary somatosensory area	lower limb	layer 5;['Primary somatosensory area	lower limb	layer 5'	'Primary somatosensory area	lower limb'	'Primary somatosensory area'	'Somatosensory areas'	'Isocortex'	'Cortical plate'	'Cerebral cortex'	'Cerebrum'	'Basic cell groups and regions'	'root'];[11	9	8	6	5	4	3	2	1	0];6863;6863
Primary somatosensory area	lower limb	layer 6a;['Primary somatosensory area	lower limb	layer 6a'	'Primary somatosensory area	lower limb'	'Primary somatosensory area'	'Somatosensory areas'	'Isocortex'	'Cortical plate'	'Cerebral cortex'	'Cerebrum'	'Basic cell groups and regions'	'root'];[11	9	8	6	5	4	3	2	1	0];3642;3642
Primary somatosensory area	lower limb	layer 6b;['Primary somatosensory area	lower limb	layer 6b'	'Primary somatosensory area	lower limb'	'Primary somatosensory area'	'Somatosensory areas'	'Isocortex'	'Cortical plate'	'Cerebral cortex'	'Cerebrum'	'Basic cell groups and regions'	'root'];[11	9	8	6	5	4	3	2	1	0];117;117
Primary somatosensory area	mouth;['Primary somatosensory area	mouth'	'Primary somatosensory area'	'Somatosensory areas'	'Isocortex'	'Cortical plate'	'Cerebral cortex'	'Cerebrum'	'Basic cell groups and regions'	'root'];[9	8	6	5	4	3	2	1	0];0;124018
Primary somatosensory area	mouth	layer 1;['Primary somatosensory area	mouth	layer 1'	'Primary somatosensory area	mouth'	'Primary somatosensory area'	'Somatosensory areas'	'Isocortex'	'Cortical plate'	'Cerebral cortex'	'Cerebrum'	'Basic cell groups and regions'	'root'];[11	9	8	6	5	4	3	2	1	0];13109;13109
Primary somatosensory area	mouth	layer 2/3;['Primary somatosensory area	mouth	layer 2/3'	'Primary somatosensory area	mouth'	'Primary somatosensory area'	'Somatosensory areas'	'Isocortex'	'Cortical plate'	'Cerebral cortex'	'Cerebrum'	'Basic cell groups and regions'	'root'];[11	9	8	6	5	4	3	2	1	0];85150;85150
Primary somatosensory area	mouth	layer 4;['Primary somatosensory area	mouth	layer 4'	'Primary somatosensory area	mouth'	'Primary somatosensory area'	'Somatosensory areas'	'Isocortex'	'Cortical plate'	'Cerebral cortex'	'Cerebrum'	'Basic cell groups and regions'	'root'];[11	9	8	6	5	4	3	2	1	0];18209;18209
Primary somatosensory area	mouth	layer 5;['Primary somatosensory area	mouth	layer 5'	'Primary somatosensory area	mouth'	'Primary somatosensory area'	'Somatosensory areas'	'Isocortex'	'Cortical plate'	'Cerebral cortex'	'Cerebrum'	'Basic cell groups and regions'	'root'];[11	9	8	6	5	4	3	2	1	0];5223;5223
Primary somatosensory area	mouth	layer 6a;['Primary somatosensory area	mouth	layer 6a'	'Primary somatosensory area	mouth'	'Primary somatosensory area'	'Somatosensory areas'	'Isocortex'	'Cortical plate'	'Cerebral cortex'	'Cerebrum'	'Basic cell groups and regions'	'root'];[11	9	8	6	5	4	3	2	1	0];2282;2282
Primary somatosensory area	mouth	layer 6b;['Primary somatosensory area	mouth	layer 6b'	'Primary somatosensory area	mouth'	'Primary somatosensory area'	'Somatosensory areas'	'Isocortex'	'Cortical plate'	'Cerebral cortex'	'Cerebrum'	'Basic cell groups and regions'	'root'];[11	9	8	6	5	4	3	2	1	0];45;45
Primary somatosensory area	upper limb;['Primary somatosensory area	upper limb'	'Primary somatosensory area'	'Somatosensory areas'	'Isocortex'	'Cortical plate'	'Cerebral cortex'	'Cerebrum'	'Basic cell groups and regions'	'root'];[9	8	6	5	4	3	2	1	0];0;68220
Primary somatosensory area	upper limb	layer 1;['Primary somatosensory area	upper limb	layer 1'	'Primary somatosensory area	upper limb'	'Primary somatosensory area'	'Somatosensory areas'	'Isocortex'	'Cortical plate'	'Cerebral cortex'	'Cerebrum'	'Basic cell groups and regions'	'root'];[11	9	8	6	5	4	3	2	1	0];4375;4375
Primary somatosensory area	upper limb	layer 2/3;['Primary somatosensory area	upper limb	layer 2/3'	'Primary somatosensory area	upper limb'	'Primary somatosensory area'	'Somatosensory areas'	'Isocortex'	'Cortical plate'	'Cerebral cortex'	'Cerebrum'	'Basic cell groups and regions'	'root'];[11	9	8	6	5	4	3	2	1	0];53560;53560
Primary somatosensory area	upper limb	layer 4;['Primary somatosensory area	upper limb	layer 4'	'Primary somatosensory area	upper limb'	'Primary somatosensory area'	'Somatosensory areas'	'Isocortex'	'Cortical plate'	'Cerebral cortex'	'Cerebrum'	'Basic cell groups and regions'	'root'];[11	9	8	6	5	4	3	2	1	0];6456;6456
Primary somatosensory area	upper limb	layer 5;['Primary somatosensory area	upper limb	layer 5'	'Primary somatosensory area	upper limb'	'Primary somatosensory area'	'Somatosensory areas'	'Isocortex'	'Cortical plate'	'Cerebral cortex'	'Cerebrum'	'Basic cell groups and regions'	'root'];[11	9	8	6	5	4	3	2	1	0];2305;2305
Primary somatosensory area	upper limb	layer 6a;['Primary somatosensory area	upper limb	layer 6a'	'Primary somatosensory area	upper limb'	'Primary somatosensory area'	'Somatosensory areas'	'Isocortex'	'Cortical plate'	'Cerebral cortex'	'Cerebrum'	'Basic cell groups and regions'	'root'];[11	9	8	6	5	4	3	2	1	0];1458;1458
Primary somatosensory area	upper limb	layer 6b;['Primary somatosensory area	upper limb	layer 6b'	'Primary somatosensory area	upper limb'	'Primary somatosensory area'	'Somatosensory areas'	'Isocortex'	'Cortical plate'	'Cerebral cortex'	'Cerebrum'	'Basic cell groups and regions'	'root'];[11	9	8	6	5	4	3	2	1	0];66;66
Primary somatosensory area	trunk;['Primary somatosensory area	trunk'	'Primary somatosensory area'	'Somatosensory areas'	'Isocortex'	'Cortical plate'	'Cerebral cortex'	'Cerebrum'	'Basic cell groups and regions'	'root'];[9	8	6	5	4	3	2	1	0];0;40549
Primary somatosensory area	trunk	layer 1;['Primary somatosensory area	trunk	layer 1'	'Primary somatosensory area	trunk'	'Primary somatosensory area'	'Somatosensory areas'	'Isocortex'	'Cortical plate'	'Cerebral cortex'	'Cerebrum'	'Basic cell groups and regions'	'root'];[11	9	8	6	5	4	3	2	1	0];3472;3472
Primary somatosensory area	trunk	layer 2/3;['Primary somatosensory area	trunk	layer 2/3'	'Primary somatosensory area	trunk'	'Primary somatosensory area'	'Somatosensory areas'	'Isocortex'	'Cortical plate'	'Cerebral cortex'	'Cerebrum'	'Basic cell groups and regions'	'root'];[11	9	8	6	5	4	3	2	1	0];21715;21715
Primary somatosensory area	trunk	layer 4;['Primary somatosensory area	trunk	layer 4'	'Primary somatosensory area	trunk'	'Primary somatosensory area'	'Somatosensory areas'	'Isocortex'	'Cortical plate'	'Cerebral cortex'	'Cerebrum'	'Basic cell groups and regions'	'root'];[11	9	8	6	5	4	3	2	1	0];7085;7085
Primary somatosensory area	trunk	layer 5;['Primary somatosensory area	trunk	layer 5'	'Primary somatosensory area	trunk'	'Primary somatosensory area'	'Somatosensory areas'	'Isocortex'	'Cortical plate'	'Cerebral cortex'	'Cerebrum'	'Basic cell groups and regions'	'root'];[11	9	8	6	5	4	3	2	1	0];6397;6397
Primary somatosensory area	trunk	layer 6a;['Primary somatosensory area	trunk	layer 6a'	'Primary somatosensory area	trunk'	'Primary somatosensory area'	'Somatosensory areas'	'Isocortex'	'Cortical plate'	'Cerebral cortex'	'Cerebrum'	'Basic cell groups and regions'	'root'];[11	9	8	6	5	4	3	2	1	0];1748;1748
Primary somatosensory area	trunk	layer 6b;['Primary somatosensory area	trunk	layer 6b'	'Primary somatosensory area	trunk'	'Primary somatosensory area'	'Somatosensory areas'	'Isocortex'	'Cortical plate'	'Cerebral cortex'	'Cerebrum'	'Basic cell groups and regions'	'root'];[11	9	8	6	5	4	3	2	1	0];132;132
Primary somatosensory area	unassigned;['Primary somatosensory area	unassigned'	'Primary somatosensory area'	'Somatosensory areas'	'Isocortex'	'Cortical plate'	'Cerebral cortex'	'Cerebrum'	'Basic cell groups and regions'	'root'];[9	8	6	5	4	3	2	1	0];0;0
Primary somatosensory area	unassigned	layer 1;['Primary somatosensory area	unassigned	layer 1'	'Primary somatosensory area	unassigned'	'Primary somatosensory area'	'Somatosensory areas'	'Isocortex'	'Cortical plate'	'Cerebral cortex'	'Cerebrum'	'Basic cell groups and regions'	'root'];[11	9	8	6	5	4	3	2	1	0];0;0
Primary somatosensory area	unassigned	layer 2/3;['Primary somatosensory area	unassigned	layer 2/3'	'Primary somatosensory area	unassigned'	'Primary somatosensory area'	'Somatosensory areas'	'Isocortex'	'Cortical plate'	'Cerebral cortex'	'Cerebrum'	'Basic cell groups and regions'	'root'];[11	9	8	6	5	4	3	2	1	0];0;0
Primary somatosensory area	unassigned	layer 4;['Primary somatosensory area	unassigned	layer 4'	'Primary somatosensory area	unassigned'	'Primary somatosensory area'	'Somatosensory areas'	'Isocortex'	'Cortical plate'	'Cerebral cortex'	'Cerebrum'	'Basic cell groups and regions'	'root'];[11	9	8	6	5	4	3	2	1	0];0;0
Primary somatosensory area	unassigned	layer 5;['Primary somatosensory area	unassigned	layer 5'	'Primary somatosensory area	unassigned'	'Primary somatosensory area'	'Somatosensory areas'	'Isocortex'	'Cortical plate'	'Cerebral cortex'	'Cerebrum'	'Basic cell groups and regions'	'root'];[11	9	8	6	5	4	3	2	1	0];0;0
Primary somatosensory area	unassigned	layer 6a;['Primary somatosensory area	unassigned	layer 6a'	'Primary somatosensory area	unassigned'	'Primary somatosensory area'	'Somatosensory areas'	'Isocortex'	'Cortical plate'	'Cerebral cortex'	'Cerebrum'	'Basic cell groups and regions'	'root'];[11	9	8	6	5	4	3	2	1	0];0;0
Primary somatosensory area	unassigned	layer 6b;['Primary somatosensory area	unassigned	layer 6b'	'Primary somatosensory area	unassigned'	'Primary somatosensory area'	'Somatosensory areas'	'Isocortex'	'Cortical plate'	'Cerebral cortex'	'Cerebrum'	'Basic cell groups and regions'	'root'];[11	9	8	6	5	4	3	2	1	0];0;0
Supplemental somatosensory area;['Supplemental somatosensory area'	'Somatosensory areas'	'Isocortex'	'Cortical plate'	'Cerebral cortex'	'Cerebrum'	'Basic cell groups and regions'	'root'];[8	6	5	4	3	2	1	0];0;317549
Supplemental somatosensory area	layer 1;['Supplemental somatosensory area	layer 1'	'Supplemental somatosensory area'	'Somatosensory areas'	'Isocortex'	'Cortical plate'	'Cerebral cortex'	'Cerebrum'	'Basic cell groups and regions'	'root'];[11	8	6	5	4	3	2	1	0];38310;38310
Supplemental somatosensory area	layer 2/3;['Supplemental somatosensory area	layer 2/3'	'Supplemental somatosensory area'	'Somatosensory areas'	'Isocortex'	'Cortical plate'	'Cerebral cortex'	'Cerebrum'	'Basic cell groups and regions'	'root'];[11	8	6	5	4	3	2	1	0];109115;109115
Supplemental somatosensory area	layer 4;['Supplemental somatosensory area	layer 4'	'Supplemental somatosensory area'	'Somatosensory areas'	'Isocortex'	'Cortical plate'	'Cerebral cortex'	'Cerebrum'	'Basic cell groups and regions'	'root'];[11	8	6	5	4	3	2	1	0];73710;73710
Supplemental somatosensory area	layer 5;['Supplemental somatosensory area	layer 5'	'Supplemental somatosensory area'	'Somatosensory areas'	'Isocortex'	'Cortical plate'	'Cerebral cortex'	'Cerebrum'	'Basic cell groups and regions'	'root'];[11	8	6	5	4	3	2	1	0];52040;52040
Supplemental somatosensory area	layer 6a;['Supplemental somatosensory area	layer 6a'	'Supplemental somatosensory area'	'Somatosensory areas'	'Isocortex'	'Cortical plate'	'Cerebral cortex'	'Cerebrum'	'Basic cell groups and regions'	'root'];[11	8	6	5	4	3	2	1	0];42841;42841
Supplemental somatosensory area	layer 6b;['Supplemental somatosensory area	layer 6b'	'Supplemental somatosensory area'	'Somatosensory areas'	'Isocortex'	'Cortical plate'	'Cerebral cortex'	'Cerebrum'	'Basic cell groups and regions'	'root'];[11	8	6	5	4	3	2	1	0];1533;1533
Gustatory areas;['Gustatory areas'	'Isocortex'	'Cortical plate'	'Cerebral cortex'	'Cerebrum'	'Basic cell groups and regions'	'root'];[6	5	4	3	2	1	0];0;51398
Gustatory areas	layer 1;['Gustatory areas	layer 1'	'Gustatory areas'	'Isocortex'	'Cortical plate'	'Cerebral cortex'	'Cerebrum'	'Basic cell groups and regions'	'root'];[11	6	5	4	3	2	1	0];5697;5697
Gustatory areas	layer 2/3;['Gustatory areas	layer 2/3'	'Gustatory areas'	'Isocortex'	'Cortical plate'	'Cerebral cortex'	'Cerebrum'	'Basic cell groups and regions'	'root'];[11	6	5	4	3	2	1	0];18413;18413
Gustatory areas	layer 4;['Gustatory areas	layer 4'	'Gustatory areas'	'Isocortex'	'Cortical plate'	'Cerebral cortex'	'Cerebrum'	'Basic cell groups and regions'	'root'];[11	6	5	4	3	2	1	0];10158;10158
Gustatory areas	layer 5;['Gustatory areas	layer 5'	'Gustatory areas'	'Isocortex'	'Cortical plate'	'Cerebral cortex'	'Cerebrum'	'Basic cell groups and regions'	'root'];[11	6	5	4	3	2	1	0];10215;10215
Gustatory areas	layer 6a;['Gustatory areas	layer 6a'	'Gustatory areas'	'Isocortex'	'Cortical plate'	'Cerebral cortex'	'Cerebrum'	'Basic cell groups and regions'	'root'];[11	6	5	4	3	2	1	0];6695;6695
Gustatory areas	layer 6b;['Gustatory areas	layer 6b'	'Gustatory areas'	'Isocortex'	'Cortical plate'	'Cerebral cortex'	'Cerebrum'	'Basic cell groups and regions'	'root'];[11	6	5	4	3	2	1	0];220;220
Visceral area;['Visceral area'	'Isocortex'	'Cortical plate'	'Cerebral cortex'	'Cerebrum'	'Basic cell groups and regions'	'root'];[8	5	4	3	2	1	0];0;69348
Visceral area	layer 1;['Visceral area	layer 1'	'Visceral area'	'Isocortex'	'Cortical plate'	'Cerebral cortex'	'Cerebrum'	'Basic cell groups and regions'	'root'];[11	8	5	4	3	2	1	0];9614;9614
Visceral area	layer 2/3;['Visceral area	layer 2/3'	'Visceral area'	'Isocortex'	'Cortical plate'	'Cerebral cortex'	'Cerebrum'	'Basic cell groups and regions'	'root'];[11	8	5	4	3	2	1	0];17959;17959
Visceral area	layer 4;['Visceral area	layer 4'	'Visceral area'	'Isocortex'	'Cortical plate'	'Cerebral cortex'	'Cerebrum'	'Basic cell groups and regions'	'root'];[11	8	5	4	3	2	1	0];11791;11791
Visceral area	layer 5;['Visceral area	layer 5'	'Visceral area'	'Isocortex'	'Cortical plate'	'Cerebral cortex'	'Cerebrum'	'Basic cell groups and regions'	'root'];[11	8	5	4	3	2	1	0];17590;17590
Visceral area	layer 6a;['Visceral area	layer 6a'	'Visceral area'	'Isocortex'	'Cortical plate'	'Cerebral cortex'	'Cerebrum'	'Basic cell groups and regions'	'root'];[11	8	5	4	3	2	1	0];11742;11742
Visceral area	layer 6b;['Visceral area	layer 6b'	'Visceral area'	'Isocortex'	'Cortical plate'	'Cerebral cortex'	'Cerebrum'	'Basic cell groups and regions'	'root'];[11	8	5	4	3	2	1	0];652;652
Auditory areas;['Auditory areas'	'Isocortex'	'Cortical plate'	'Cerebral cortex'	'Cerebrum'	'Basic cell groups and regions'	'root'];[6	5	4	3	2	1	0];0;106801
Dorsal auditory area;['Dorsal auditory area'	'Auditory areas'	'Isocortex'	'Cortical plate'	'Cerebral cortex'	'Cerebrum'	'Basic cell groups and regions'	'root'];[8	6	5	4	3	2	1	0];0;28383
Dorsal auditory area	layer 1;['Dorsal auditory area	layer 1'	'Dorsal auditory area'	'Auditory areas'	'Isocortex'	'Cortical plate'	'Cerebral cortex'	'Cerebrum'	'Basic cell groups and regions'	'root'];[11	8	6	5	4	3	2	1	0];3033;3033
Dorsal auditory area	layer 2/3;['Dorsal auditory area	layer 2/3'	'Dorsal auditory area'	'Auditory areas'	'Isocortex'	'Cortical plate'	'Cerebral cortex'	'Cerebrum'	'Basic cell groups and regions'	'root'];[11	8	6	5	4	3	2	1	0];9821;9821
Dorsal auditory area	layer 4;['Dorsal auditory area	layer 4'	'Dorsal auditory area'	'Auditory areas'	'Isocortex'	'Cortical plate'	'Cerebral cortex'	'Cerebrum'	'Basic cell groups and regions'	'root'];[11	8	6	5	4	3	2	1	0];5736;5736
Dorsal auditory area	layer 5;['Dorsal auditory area	layer 5'	'Dorsal auditory area'	'Auditory areas'	'Isocortex'	'Cortical plate'	'Cerebral cortex'	'Cerebrum'	'Basic cell groups and regions'	'root'];[11	8	6	5	4	3	2	1	0];5939;5939
Dorsal auditory area	layer 6a;['Dorsal auditory area	layer 6a'	'Dorsal auditory area'	'Auditory areas'	'Isocortex'	'Cortical plate'	'Cerebral cortex'	'Cerebrum'	'Basic cell groups and regions'	'root'];[11	8	6	5	4	3	2	1	0];3573;3573
Dorsal auditory area	layer 6b;['Dorsal auditory area	layer 6b'	'Dorsal auditory area'	'Auditory areas'	'Isocortex'	'Cortical plate'	'Cerebral cortex'	'Cerebrum'	'Basic cell groups and regions'	'root'];[11	8	6	5	4	3	2	1	0];281;281
Laterolateral anterior visual area;['Laterolateral anterior visual area'	'Dorsal auditory area'	'Auditory areas'	'Isocortex'	'Cortical plate'	'Cerebral cortex'	'Cerebrum'	'Basic cell groups and regions'	'root'];[10	8	6	5	4	3	2	1	0];0;0
Laterolateral anterior visual area	layer 1;['Laterolateral anterior visual area	layer 1'	'Laterolateral anterior visual area'	'Dorsal auditory area'	'Auditory areas'	'Isocortex'	'Cortical plate'	'Cerebral cortex'	'Cerebrum'	'Basic cell groups and regions'	'root'];[11	10	8	6	5	4	3	2	1	0];0;0
Laterolateral anterior visual area	layer 2/3;['Laterolateral anterior visual area	layer 2/3'	'Laterolateral anterior visual area'	'Dorsal auditory area'	'Auditory areas'	'Isocortex'	'Cortical plate'	'Cerebral cortex'	'Cerebrum'	'Basic cell groups and regions'	'root'];[11	10	8	6	5	4	3	2	1	0];0;0
Laterolateral anterior visual area	layer 4;['Laterolateral anterior visual area	layer 4'	'Laterolateral anterior visual area'	'Dorsal auditory area'	'Auditory areas'	'Isocortex'	'Cortical plate'	'Cerebral cortex'	'Cerebrum'	'Basic cell groups and regions'	'root'];[11	10	8	6	5	4	3	2	1	0];0;0
Laterolateral anterior visual area	layer 5;['Laterolateral anterior visual area	layer 5'	'Laterolateral anterior visual area'	'Dorsal auditory area'	'Auditory areas'	'Isocortex'	'Cortical plate'	'Cerebral cortex'	'Cerebrum'	'Basic cell groups and regions'	'root'];[11	10	8	6	5	4	3	2	1	0];0;0
Laterolateral anterior visual area	layer 6a;['Laterolateral anterior visual area	layer 6a'	'Laterolateral anterior visual area'	'Dorsal auditory area'	'Auditory areas'	'Isocortex'	'Cortical plate'	'Cerebral cortex'	'Cerebrum'	'Basic cell groups and regions'	'root'];[11	10	8	6	5	4	3	2	1	0];0;0
Laterolateral anterior visual area	layer 6b;['Laterolateral anterior visual area	layer 6b'	'Laterolateral anterior visual area'	'Dorsal auditory area'	'Auditory areas'	'Isocortex'	'Cortical plate'	'Cerebral cortex'	'Cerebrum'	'Basic cell groups and regions'	'root'];[11	10	8	6	5	4	3	2	1	0];0;0
Primary auditory area;['Primary auditory area'	'Auditory areas'	'Isocortex'	'Cortical plate'	'Cerebral cortex'	'Cerebrum'	'Basic cell groups and regions'	'root'];[8	6	5	4	3	2	1	0];0;34804
Primary auditory area	layer 1;['Primary auditory area	layer 1'	'Primary auditory area'	'Auditory areas'	'Isocortex'	'Cortical plate'	'Cerebral cortex'	'Cerebrum'	'Basic cell groups and regions'	'root'];[11	8	6	5	4	3	2	1	0];4718;4718
Primary auditory area	layer 2/3;['Primary auditory area	layer 2/3'	'Primary auditory area'	'Auditory areas'	'Isocortex'	'Cortical plate'	'Cerebral cortex'	'Cerebrum'	'Basic cell groups and regions'	'root'];[11	8	6	5	4	3	2	1	0];9242;9242
Primary auditory area	layer 4;['Primary auditory area	layer 4'	'Primary auditory area'	'Auditory areas'	'Isocortex'	'Cortical plate'	'Cerebral cortex'	'Cerebrum'	'Basic cell groups and regions'	'root'];[11	8	6	5	4	3	2	1	0];8564;8564
Primary auditory area	layer 5;['Primary auditory area	layer 5'	'Primary auditory area'	'Auditory areas'	'Isocortex'	'Cortical plate'	'Cerebral cortex'	'Cerebrum'	'Basic cell groups and regions'	'root'];[11	8	6	5	4	3	2	1	0];9337;9337
Primary auditory area	layer 6a;['Primary auditory area	layer 6a'	'Primary auditory area'	'Auditory areas'	'Isocortex'	'Cortical plate'	'Cerebral cortex'	'Cerebrum'	'Basic cell groups and regions'	'root'];[11	8	6	5	4	3	2	1	0];2487;2487
Primary auditory area	layer 6b;['Primary auditory area	layer 6b'	'Primary auditory area'	'Auditory areas'	'Isocortex'	'Cortical plate'	'Cerebral cortex'	'Cerebrum'	'Basic cell groups and regions'	'root'];[11	8	6	5	4	3	2	1	0];456;456
Posterior auditory area;['Posterior auditory area'	'Auditory areas'	'Isocortex'	'Cortical plate'	'Cerebral cortex'	'Cerebrum'	'Basic cell groups and regions'	'root'];[8	6	5	4	3	2	1	0];0;7017
Posterior auditory area	layer 1;['Posterior auditory area	layer 1'	'Posterior auditory area'	'Auditory areas'	'Isocortex'	'Cortical plate'	'Cerebral cortex'	'Cerebrum'	'Basic cell groups and regions'	'root'];[11	8	6	5	4	3	2	1	0];782;782
Posterior auditory area	layer 2/3;['Posterior auditory area	layer 2/3'	'Posterior auditory area'	'Auditory areas'	'Isocortex'	'Cortical plate'	'Cerebral cortex'	'Cerebrum'	'Basic cell groups and regions'	'root'];[11	8	6	5	4	3	2	1	0];1820;1820
Posterior auditory area	layer 4;['Posterior auditory area	layer 4'	'Posterior auditory area'	'Auditory areas'	'Isocortex'	'Cortical plate'	'Cerebral cortex'	'Cerebrum'	'Basic cell groups and regions'	'root'];[11	8	6	5	4	3	2	1	0];2028;2028
Posterior auditory area	layer 5;['Posterior auditory area	layer 5'	'Posterior auditory area'	'Auditory areas'	'Isocortex'	'Cortical plate'	'Cerebral cortex'	'Cerebrum'	'Basic cell groups and regions'	'root'];[11	8	6	5	4	3	2	1	0];1789;1789
Posterior auditory area	layer 6a;['Posterior auditory area	layer 6a'	'Posterior auditory area'	'Auditory areas'	'Isocortex'	'Cortical plate'	'Cerebral cortex'	'Cerebrum'	'Basic cell groups and regions'	'root'];[11	8	6	5	4	3	2	1	0];460;460
Posterior auditory area	layer 6b;['Posterior auditory area	layer 6b'	'Posterior auditory area'	'Auditory areas'	'Isocortex'	'Cortical plate'	'Cerebral cortex'	'Cerebrum'	'Basic cell groups and regions'	'root'];[11	8	6	5	4	3	2	1	0];138;138
Ventral auditory area;['Ventral auditory area'	'Auditory areas'	'Isocortex'	'Cortical plate'	'Cerebral cortex'	'Cerebrum'	'Basic cell groups and regions'	'root'];[8	6	5	4	3	2	1	0];0;36597
Ventral auditory area	layer 1;['Ventral auditory area	layer 1'	'Ventral auditory area'	'Auditory areas'	'Isocortex'	'Cortical plate'	'Cerebral cortex'	'Cerebrum'	'Basic cell groups and regions'	'root'];[11	8	6	5	4	3	2	1	0];4949;4949
Ventral auditory area	layer 2/3;['Ventral auditory area	layer 2/3'	'Ventral auditory area'	'Auditory areas'	'Isocortex'	'Cortical plate'	'Cerebral cortex'	'Cerebrum'	'Basic cell groups and regions'	'root'];[11	8	6	5	4	3	2	1	0];7959;7959
Ventral auditory area	layer 4;['Ventral auditory area	layer 4'	'Ventral auditory area'	'Auditory areas'	'Isocortex'	'Cortical plate'	'Cerebral cortex'	'Cerebrum'	'Basic cell groups and regions'	'root'];[11	8	6	5	4	3	2	1	0];8318;8318
Ventral auditory area	layer 5;['Ventral auditory area	layer 5'	'Ventral auditory area'	'Auditory areas'	'Isocortex'	'Cortical plate'	'Cerebral cortex'	'Cerebrum'	'Basic cell groups and regions'	'root'];[11	8	6	5	4	3	2	1	0];10981;10981
Ventral auditory area	layer 6a;['Ventral auditory area	layer 6a'	'Ventral auditory area'	'Auditory areas'	'Isocortex'	'Cortical plate'	'Cerebral cortex'	'Cerebrum'	'Basic cell groups and regions'	'root'];[11	8	6	5	4	3	2	1	0];3850;3850
Ventral auditory area	layer 6b;['Ventral auditory area	layer 6b'	'Ventral auditory area'	'Auditory areas'	'Isocortex'	'Cortical plate'	'Cerebral cortex'	'Cerebrum'	'Basic cell groups and regions'	'root'];[11	8	6	5	4	3	2	1	0];540;540
Visual areas;['Visual areas'	'Isocortex'	'Cortical plate'	'Cerebral cortex'	'Cerebrum'	'Basic cell groups and regions'	'root'];[6	5	4	3	2	1	0];0;208112
Visual areas	layer 1;['Visual areas	layer 1'	'Visual areas'	'Isocortex'	'Cortical plate'	'Cerebral cortex'	'Cerebrum'	'Basic cell groups and regions'	'root'];[11	6	5	4	3	2	1	0];0;0
Visual areas	layer 2/3;['Visual areas	layer 2/3'	'Visual areas'	'Isocortex'	'Cortical plate'	'Cerebral cortex'	'Cerebrum'	'Basic cell groups and regions'	'root'];[11	6	5	4	3	2	1	0];0;0
Visual areas	layer 4;['Visual areas	layer 4'	'Visual areas'	'Isocortex'	'Cortical plate'	'Cerebral cortex'	'Cerebrum'	'Basic cell groups and regions'	'root'];[11	6	5	4	3	2	1	0];0;0
Visual areas	layer 5;['Visual areas	layer 5'	'Visual areas'	'Isocortex'	'Cortical plate'	'Cerebral cortex'	'Cerebrum'	'Basic cell groups and regions'	'root'];[11	6	5	4	3	2	1	0];0;0
Visual areas	layer 6a;['Visual areas	layer 6a'	'Visual areas'	'Isocortex'	'Cortical plate'	'Cerebral cortex'	'Cerebrum'	'Basic cell groups and regions'	'root'];[11	6	5	4	3	2	1	0];0;0
Visual areas	layer 6b;['Visual areas	layer 6b'	'Visual areas'	'Isocortex'	'Cortical plate'	'Cerebral cortex'	'Cerebrum'	'Basic cell groups and regions'	'root'];[11	6	5	4	3	2	1	0];0;0
Anterolateral visual area;['Anterolateral visual area'	'Visual areas'	'Isocortex'	'Cortical plate'	'Cerebral cortex'	'Cerebrum'	'Basic cell groups and regions'	'root'];[8	6	5	4	3	2	1	0];0;8481
Anterolateral visual area	layer 1;['Anterolateral visual area	layer 1'	'Anterolateral visual area'	'Visual areas'	'Isocortex'	'Cortical plate'	'Cerebral cortex'	'Cerebrum'	'Basic cell groups and regions'	'root'];[11	8	6	5	4	3	2	1	0];542;542
Anterolateral visual area	layer 2/3;['Anterolateral visual area	layer 2/3'	'Anterolateral visual area'	'Visual areas'	'Isocortex'	'Cortical plate'	'Cerebral cortex'	'Cerebrum'	'Basic cell groups and regions'	'root'];[11	8	6	5	4	3	2	1	0];4359;4359
Anterolateral visual area	layer 4;['Anterolateral visual area	layer 4'	'Anterolateral visual area'	'Visual areas'	'Isocortex'	'Cortical plate'	'Cerebral cortex'	'Cerebrum'	'Basic cell groups and regions'	'root'];[11	8	6	5	4	3	2	1	0];2396;2396
Anterolateral visual area	layer 5;['Anterolateral visual area	layer 5'	'Anterolateral visual area'	'Visual areas'	'Isocortex'	'Cortical plate'	'Cerebral cortex'	'Cerebrum'	'Basic cell groups and regions'	'root'];[11	8	6	5	4	3	2	1	0];1058;1058
Anterolateral visual area	layer 6a;['Anterolateral visual area	layer 6a'	'Anterolateral visual area'	'Visual areas'	'Isocortex'	'Cortical plate'	'Cerebral cortex'	'Cerebrum'	'Basic cell groups and regions'	'root'];[11	8	6	5	4	3	2	1	0];118;118
Anterolateral visual area	layer 6b;['Anterolateral visual area	layer 6b'	'Anterolateral visual area'	'Visual areas'	'Isocortex'	'Cortical plate'	'Cerebral cortex'	'Cerebrum'	'Basic cell groups and regions'	'root'];[11	8	6	5	4	3	2	1	0];8;8
Anteromedial visual area;['Anteromedial visual area'	'Visual areas'	'Isocortex'	'Cortical plate'	'Cerebral cortex'	'Cerebrum'	'Basic cell groups and regions'	'root'];[8	6	5	4	3	2	1	0];0;10998
Anteromedial visual area	layer 1;['Anteromedial visual area	layer 1'	'Anteromedial visual area'	'Visual areas'	'Isocortex'	'Cortical plate'	'Cerebral cortex'	'Cerebrum'	'Basic cell groups and regions'	'root'];[11	8	6	5	4	3	2	1	0];965;965
Anteromedial visual area	layer 2/3;['Anteromedial visual area	layer 2/3'	'Anteromedial visual area'	'Visual areas'	'Isocortex'	'Cortical plate'	'Cerebral cortex'	'Cerebrum'	'Basic cell groups and regions'	'root'];[11	8	6	5	4	3	2	1	0];6578;6578
Anteromedial visual area	layer 4;['Anteromedial visual area	layer 4'	'Anteromedial visual area'	'Visual areas'	'Isocortex'	'Cortical plate'	'Cerebral cortex'	'Cerebrum'	'Basic cell groups and regions'	'root'];[11	8	6	5	4	3	2	1	0];1480;1480
Anteromedial visual area	layer 5;['Anteromedial visual area	layer 5'	'Anteromedial visual area'	'Visual areas'	'Isocortex'	'Cortical plate'	'Cerebral cortex'	'Cerebrum'	'Basic cell groups and regions'	'root'];[11	8	6	5	4	3	2	1	0];1668;1668
Anteromedial visual area	layer 6a;['Anteromedial visual area	layer 6a'	'Anteromedial visual area'	'Visual areas'	'Isocortex'	'Cortical plate'	'Cerebral cortex'	'Cerebrum'	'Basic cell groups and regions'	'root'];[11	8	6	5	4	3	2	1	0];273;273
Anteromedial visual area	layer 6b;['Anteromedial visual area	layer 6b'	'Anteromedial visual area'	'Visual areas'	'Isocortex'	'Cortical plate'	'Cerebral cortex'	'Cerebrum'	'Basic cell groups and regions'	'root'];[11	8	6	5	4	3	2	1	0];34;34
Lateral visual area;['Lateral visual area'	'Visual areas'	'Isocortex'	'Cortical plate'	'Cerebral cortex'	'Cerebrum'	'Basic cell groups and regions'	'root'];[8	6	5	4	3	2	1	0];0;24520
Lateral visual area	layer 1;['Lateral visual area	layer 1'	'Lateral visual area'	'Visual areas'	'Isocortex'	'Cortical plate'	'Cerebral cortex'	'Cerebrum'	'Basic cell groups and regions'	'root'];[11	8	6	5	4	3	2	1	0];3178;3178
Lateral visual area	layer 2/3;['Lateral visual area	layer 2/3'	'Lateral visual area'	'Visual areas'	'Isocortex'	'Cortical plate'	'Cerebral cortex'	'Cerebrum'	'Basic cell groups and regions'	'root'];[11	8	6	5	4	3	2	1	0];9268;9268
Lateral visual area	layer 4;['Lateral visual area	layer 4'	'Lateral visual area'	'Visual areas'	'Isocortex'	'Cortical plate'	'Cerebral cortex'	'Cerebrum'	'Basic cell groups and regions'	'root'];[11	8	6	5	4	3	2	1	0];7598;7598
Lateral visual area	layer 5;['Lateral visual area	layer 5'	'Lateral visual area'	'Visual areas'	'Isocortex'	'Cortical plate'	'Cerebral cortex'	'Cerebrum'	'Basic cell groups and regions'	'root'];[11	8	6	5	4	3	2	1	0];3529;3529
Lateral visual area	layer 6a;['Lateral visual area	layer 6a'	'Lateral visual area'	'Visual areas'	'Isocortex'	'Cortical plate'	'Cerebral cortex'	'Cerebrum'	'Basic cell groups and regions'	'root'];[11	8	6	5	4	3	2	1	0];881;881
Lateral visual area	layer 6b;['Lateral visual area	layer 6b'	'Lateral visual area'	'Visual areas'	'Isocortex'	'Cortical plate'	'Cerebral cortex'	'Cerebrum'	'Basic cell groups and regions'	'root'];[11	8	6	5	4	3	2	1	0];66;66
Primary visual area;['Primary visual area'	'Visual areas'	'Isocortex'	'Cortical plate'	'Cerebral cortex'	'Cerebrum'	'Basic cell groups and regions'	'root'];[8	6	5	4	3	2	1	0];0;134669
Primary visual area	layer 1;['Primary visual area	layer 1'	'Primary visual area'	'Visual areas'	'Isocortex'	'Cortical plate'	'Cerebral cortex'	'Cerebrum'	'Basic cell groups and regions'	'root'];[11	8	6	5	4	3	2	1	0];17104;17104
Primary visual area	layer 2/3;['Primary visual area	layer 2/3'	'Primary visual area'	'Visual areas'	'Isocortex'	'Cortical plate'	'Cerebral cortex'	'Cerebrum'	'Basic cell groups and regions'	'root'];[11	8	6	5	4	3	2	1	0];81274;81274
Primary visual area	layer 4;['Primary visual area	layer 4'	'Primary visual area'	'Visual areas'	'Isocortex'	'Cortical plate'	'Cerebral cortex'	'Cerebrum'	'Basic cell groups and regions'	'root'];[11	8	6	5	4	3	2	1	0];25484;25484
Primary visual area	layer 5;['Primary visual area	layer 5'	'Primary visual area'	'Visual areas'	'Isocortex'	'Cortical plate'	'Cerebral cortex'	'Cerebrum'	'Basic cell groups and regions'	'root'];[11	8	6	5	4	3	2	1	0];8238;8238
Primary visual area	layer 6a;['Primary visual area	layer 6a'	'Primary visual area'	'Visual areas'	'Isocortex'	'Cortical plate'	'Cerebral cortex'	'Cerebrum'	'Basic cell groups and regions'	'root'];[11	8	6	5	4	3	2	1	0];2508;2508
Primary visual area	layer 6b;['Primary visual area	layer 6b'	'Primary visual area'	'Visual areas'	'Isocortex'	'Cortical plate'	'Cerebral cortex'	'Cerebrum'	'Basic cell groups and regions'	'root'];[11	8	6	5	4	3	2	1	0];61;61
Posterolateral visual area;['Posterolateral visual area'	'Visual areas'	'Isocortex'	'Cortical plate'	'Cerebral cortex'	'Cerebrum'	'Basic cell groups and regions'	'root'];[8	6	5	4	3	2	1	0];0;16843
Posterolateral visual area	layer 1;['Posterolateral visual area	layer 1'	'Posterolateral visual area'	'Visual areas'	'Isocortex'	'Cortical plate'	'Cerebral cortex'	'Cerebrum'	'Basic cell groups and regions'	'root'];[11	8	6	5	4	3	2	1	0];4030;4030
Posterolateral visual area	layer 2/3;['Posterolateral visual area	layer 2/3'	'Posterolateral visual area'	'Visual areas'	'Isocortex'	'Cortical plate'	'Cerebral cortex'	'Cerebrum'	'Basic cell groups and regions'	'root'];[11	8	6	5	4	3	2	1	0];5679;5679
Posterolateral visual area	layer 4;['Posterolateral visual area	layer 4'	'Posterolateral visual area'	'Visual areas'	'Isocortex'	'Cortical plate'	'Cerebral cortex'	'Cerebrum'	'Basic cell groups and regions'	'root'];[11	8	6	5	4	3	2	1	0];2506;2506
Posterolateral visual area	layer 5;['Posterolateral visual area	layer 5'	'Posterolateral visual area'	'Visual areas'	'Isocortex'	'Cortical plate'	'Cerebral cortex'	'Cerebrum'	'Basic cell groups and regions'	'root'];[11	8	6	5	4	3	2	1	0];4015;4015
Posterolateral visual area	layer 6a;['Posterolateral visual area	layer 6a'	'Posterolateral visual area'	'Visual areas'	'Isocortex'	'Cortical plate'	'Cerebral cortex'	'Cerebrum'	'Basic cell groups and regions'	'root'];[11	8	6	5	4	3	2	1	0];582;582
Posterolateral visual area	layer 6b;['Posterolateral visual area	layer 6b'	'Posterolateral visual area'	'Visual areas'	'Isocortex'	'Cortical plate'	'Cerebral cortex'	'Cerebrum'	'Basic cell groups and regions'	'root'];[11	8	6	5	4	3	2	1	0];31;31
posteromedial visual area;['posteromedial visual area'	'Visual areas'	'Isocortex'	'Cortical plate'	'Cerebral cortex'	'Cerebrum'	'Basic cell groups and regions'	'root'];[8	6	5	4	3	2	1	0];0;12601
posteromedial visual area	layer 1;['posteromedial visual area	layer 1'	'posteromedial visual area'	'Visual areas'	'Isocortex'	'Cortical plate'	'Cerebral cortex'	'Cerebrum'	'Basic cell groups and regions'	'root'];[11	8	6	5	4	3	2	1	0];1100;1100
posteromedial visual area	layer 2/3;['posteromedial visual area	layer 2/3'	'posteromedial visual area'	'Visual areas'	'Isocortex'	'Cortical plate'	'Cerebral cortex'	'Cerebrum'	'Basic cell groups and regions'	'root'];[11	8	6	5	4	3	2	1	0];7804;7804
posteromedial visual area	layer 4;['posteromedial visual area	layer 4'	'posteromedial visual area'	'Visual areas'	'Isocortex'	'Cortical plate'	'Cerebral cortex'	'Cerebrum'	'Basic cell groups and regions'	'root'];[11	8	6	5	4	3	2	1	0];1639;1639
posteromedial visual area	layer 5;['posteromedial visual area	layer 5'	'posteromedial visual area'	'Visual areas'	'Isocortex'	'Cortical plate'	'Cerebral cortex'	'Cerebrum'	'Basic cell groups and regions'	'root'];[11	8	6	5	4	3	2	1	0];1972;1972
posteromedial visual area	layer 6a;['posteromedial visual area	layer 6a'	'posteromedial visual area'	'Visual areas'	'Isocortex'	'Cortical plate'	'Cerebral cortex'	'Cerebrum'	'Basic cell groups and regions'	'root'];[11	8	6	5	4	3	2	1	0];80;80
posteromedial visual area	layer 6b;['posteromedial visual area	layer 6b'	'posteromedial visual area'	'Visual areas'	'Isocortex'	'Cortical plate'	'Cerebral cortex'	'Cerebrum'	'Basic cell groups and regions'	'root'];[11	8	6	5	4	3	2	1	0];6;6
Laterointermediate area;['Laterointermediate area'	'Visual areas'	'Isocortex'	'Cortical plate'	'Cerebral cortex'	'Cerebrum'	'Basic cell groups and regions'	'root'];[8	6	5	4	3	2	1	0];0;0
Laterointermediate area	layer 1;['Laterointermediate area	layer 1'	'Laterointermediate area'	'Visual areas'	'Isocortex'	'Cortical plate'	'Cerebral cortex'	'Cerebrum'	'Basic cell groups and regions'	'root'];[11	8	6	5	4	3	2	1	0];0;0
Laterointermediate area	layer 2/3;['Laterointermediate area	layer 2/3'	'Laterointermediate area'	'Visual areas'	'Isocortex'	'Cortical plate'	'Cerebral cortex'	'Cerebrum'	'Basic cell groups and regions'	'root'];[11	8	6	5	4	3	2	1	0];0;0
Laterointermediate area	layer 4;['Laterointermediate area	layer 4'	'Laterointermediate area'	'Visual areas'	'Isocortex'	'Cortical plate'	'Cerebral cortex'	'Cerebrum'	'Basic cell groups and regions'	'root'];[11	8	6	5	4	3	2	1	0];0;0
Laterointermediate area	layer 5;['Laterointermediate area	layer 5'	'Laterointermediate area'	'Visual areas'	'Isocortex'	'Cortical plate'	'Cerebral cortex'	'Cerebrum'	'Basic cell groups and regions'	'root'];[11	8	6	5	4	3	2	1	0];0;0
Laterointermediate area	layer 6a;['Laterointermediate area	layer 6a'	'Laterointermediate area'	'Visual areas'	'Isocortex'	'Cortical plate'	'Cerebral cortex'	'Cerebrum'	'Basic cell groups and regions'	'root'];[11	8	6	5	4	3	2	1	0];0;0
Laterointermediate area	layer 6b;['Laterointermediate area	layer 6b'	'Laterointermediate area'	'Visual areas'	'Isocortex'	'Cortical plate'	'Cerebral cortex'	'Cerebrum'	'Basic cell groups and regions'	'root'];[11	8	6	5	4	3	2	1	0];0;0
Postrhinal area;['Postrhinal area'	'Visual areas'	'Isocortex'	'Cortical plate'	'Cerebral cortex'	'Cerebrum'	'Basic cell groups and regions'	'root'];[8	6	5	4	3	2	1	0];0;0
Postrhinal area	layer 1;['Postrhinal area	layer 1'	'Postrhinal area'	'Visual areas'	'Isocortex'	'Cortical plate'	'Cerebral cortex'	'Cerebrum'	'Basic cell groups and regions'	'root'];[11	8	6	5	4	3	2	1	0];0;0
Postrhinal area	layer 2/3;['Postrhinal area	layer 2/3'	'Postrhinal area'	'Visual areas'	'Isocortex'	'Cortical plate'	'Cerebral cortex'	'Cerebrum'	'Basic cell groups and regions'	'root'];[11	8	6	5	4	3	2	1	0];0;0
Postrhinal area	layer 4;['Postrhinal area	layer 4'	'Postrhinal area'	'Visual areas'	'Isocortex'	'Cortical plate'	'Cerebral cortex'	'Cerebrum'	'Basic cell groups and regions'	'root'];[11	8	6	5	4	3	2	1	0];0;0
Postrhinal area	layer 5;['Postrhinal area	layer 5'	'Postrhinal area'	'Visual areas'	'Isocortex'	'Cortical plate'	'Cerebral cortex'	'Cerebrum'	'Basic cell groups and regions'	'root'];[11	8	6	5	4	3	2	1	0];0;0
Postrhinal area	layer 6a;['Postrhinal area	layer 6a'	'Postrhinal area'	'Visual areas'	'Isocortex'	'Cortical plate'	'Cerebral cortex'	'Cerebrum'	'Basic cell groups and regions'	'root'];[11	8	6	5	4	3	2	1	0];0;0
Postrhinal area	layer 6b;['Postrhinal area	layer 6b'	'Postrhinal area'	'Visual areas'	'Isocortex'	'Cortical plate'	'Cerebral cortex'	'Cerebrum'	'Basic cell groups and regions'	'root'];[11	8	6	5	4	3	2	1	0];0;0
Anterior cingulate area;['Anterior cingulate area'	'Isocortex'	'Cortical plate'	'Cerebral cortex'	'Cerebrum'	'Basic cell groups and regions'	'root'];[8	5	4	3	2	1	0];0;46547
Anterior cingulate area	layer 1;['Anterior cingulate area	layer 1'	'Anterior cingulate area'	'Isocortex'	'Cortical plate'	'Cerebral cortex'	'Cerebrum'	'Basic cell groups and regions'	'root'];[11	8	5	4	3	2	1	0];0;0
Anterior cingulate area	layer 2/3;['Anterior cingulate area	layer 2/3'	'Anterior cingulate area'	'Isocortex'	'Cortical plate'	'Cerebral cortex'	'Cerebrum'	'Basic cell groups and regions'	'root'];[11	8	5	4	3	2	1	0];0;0
Anterior cingulate area	layer 5;['Anterior cingulate area	layer 5'	'Anterior cingulate area'	'Isocortex'	'Cortical plate'	'Cerebral cortex'	'Cerebrum'	'Basic cell groups and regions'	'root'];[11	8	5	4	3	2	1	0];0;0
Anterior cingulate area	layer 6a;['Anterior cingulate area	layer 6a'	'Anterior cingulate area'	'Isocortex'	'Cortical plate'	'Cerebral cortex'	'Cerebrum'	'Basic cell groups and regions'	'root'];[11	8	5	4	3	2	1	0];0;0
Anterior cingulate area	layer 6b;['Anterior cingulate area	layer 6b'	'Anterior cingulate area'	'Isocortex'	'Cortical plate'	'Cerebral cortex'	'Cerebrum'	'Basic cell groups and regions'	'root'];[11	8	5	4	3	2	1	0];0;0
Anterior cingulate area	dorsal part;['Anterior cingulate area	dorsal part'	'Anterior cingulate area'	'Isocortex'	'Cortical plate'	'Cerebral cortex'	'Cerebrum'	'Basic cell groups and regions'	'root'];[9	8	5	4	3	2	1	0];0;44682
Anterior cingulate area	dorsal part	layer 1;['Anterior cingulate area	dorsal part	layer 1'	'Anterior cingulate area	dorsal part'	'Anterior cingulate area'	'Isocortex'	'Cortical plate'	'Cerebral cortex'	'Cerebrum'	'Basic cell groups and regions'	'root'];[11	9	8	5	4	3	2	1	0];8451;8451
Anterior cingulate area	dorsal part	layer 2/3;['Anterior cingulate area	dorsal part	layer 2/3'	'Anterior cingulate area	dorsal part'	'Anterior cingulate area'	'Isocortex'	'Cortical plate'	'Cerebral cortex'	'Cerebrum'	'Basic cell groups and regions'	'root'];[11	9	8	5	4	3	2	1	0];14469;14469
Anterior cingulate area	dorsal part	layer 5;['Anterior cingulate area	dorsal part	layer 5'	'Anterior cingulate area	dorsal part'	'Anterior cingulate area'	'Isocortex'	'Cortical plate'	'Cerebral cortex'	'Cerebrum'	'Basic cell groups and regions'	'root'];[11	9	8	5	4	3	2	1	0];17419;17419
Anterior cingulate area	dorsal part	layer 6a;['Anterior cingulate area	dorsal part	layer 6a'	'Anterior cingulate area	dorsal part'	'Anterior cingulate area'	'Isocortex'	'Cortical plate'	'Cerebral cortex'	'Cerebrum'	'Basic cell groups and regions'	'root'];[11	9	8	5	4	3	2	1	0];4275;4275
Anterior cingulate area	dorsal part	layer 6b;['Anterior cingulate area	dorsal part	layer 6b'	'Anterior cingulate area	dorsal part'	'Anterior cingulate area'	'Isocortex'	'Cortical plate'	'Cerebral cortex'	'Cerebrum'	'Basic cell groups and regions'	'root'];[11	9	8	5	4	3	2	1	0];68;68
Anterior cingulate area	ventral part;['Anterior cingulate area	ventral part'	'Anterior cingulate area'	'Isocortex'	'Cortical plate'	'Cerebral cortex'	'Cerebrum'	'Basic cell groups and regions'	'root'];[9	8	5	4	3	2	1	0];0;1865
Anterior cingulate area	ventral part	layer 1;['Anterior cingulate area	ventral part	layer 1'	'Anterior cingulate area	ventral part'	'Anterior cingulate area'	'Isocortex'	'Cortical plate'	'Cerebral cortex'	'Cerebrum'	'Basic cell groups and regions'	'root'];[11	9	8	5	4	3	2	1	0];208;208
Anterior cingulate area	ventral part	layer 2/3;['Anterior cingulate area	ventral part	layer 2/3'	'Anterior cingulate area	ventral part'	'Anterior cingulate area'	'Isocortex'	'Cortical plate'	'Cerebral cortex'	'Cerebrum'	'Basic cell groups and regions'	'root'];[11	9	8	5	4	3	2	1	0];288;288
Anterior cingulate area	ventral part	layer 5;['Anterior cingulate area	ventral part	layer 5'	'Anterior cingulate area	ventral part'	'Anterior cingulate area'	'Isocortex'	'Cortical plate'	'Cerebral cortex'	'Cerebrum'	'Basic cell groups and regions'	'root'];[11	9	8	5	4	3	2	1	0];807;807
Anterior cingulate area	ventral part	6a;['Anterior cingulate area	ventral part	6a'	'Anterior cingulate area	ventral part'	'Anterior cingulate area'	'Isocortex'	'Cortical plate'	'Cerebral cortex'	'Cerebrum'	'Basic cell groups and regions'	'root'];[11	9	8	5	4	3	2	1	0];492;492
Anterior cingulate area	ventral part	6b;['Anterior cingulate area	ventral part	6b'	'Anterior cingulate area	ventral part'	'Anterior cingulate area'	'Isocortex'	'Cortical plate'	'Cerebral cortex'	'Cerebrum'	'Basic cell groups and regions'	'root'];[11	9	8	5	4	3	2	1	0];70;70
Prelimbic area;['Prelimbic area'	'Isocortex'	'Cortical plate'	'Cerebral cortex'	'Cerebrum'	'Basic cell groups and regions'	'root'];[8	5	4	3	2	1	0];0;36073
Prelimbic area	layer 1;['Prelimbic area	layer 1'	'Prelimbic area'	'Isocortex'	'Cortical plate'	'Cerebral cortex'	'Cerebrum'	'Basic cell groups and regions'	'root'];[11	8	5	4	3	2	1	0];6331;6331
Prelimbic area	layer 2;['Prelimbic area	layer 2'	'Prelimbic area'	'Isocortex'	'Cortical plate'	'Cerebral cortex'	'Cerebrum'	'Basic cell groups and regions'	'root'];[11	8	5	4	3	2	1	0];0;0
Prelimbic area	layer 2/3;['Prelimbic area	layer 2/3'	'Prelimbic area'	'Isocortex'	'Cortical plate'	'Cerebral cortex'	'Cerebrum'	'Basic cell groups and regions'	'root'];[11	8	5	4	3	2	1	0];10384;10384
Prelimbic area	layer 5;['Prelimbic area	layer 5'	'Prelimbic area'	'Isocortex'	'Cortical plate'	'Cerebral cortex'	'Cerebrum'	'Basic cell groups and regions'	'root'];[11	8	5	4	3	2	1	0];17586;17586
Prelimbic area	layer 6a;['Prelimbic area	layer 6a'	'Prelimbic area'	'Isocortex'	'Cortical plate'	'Cerebral cortex'	'Cerebrum'	'Basic cell groups and regions'	'root'];[11	8	5	4	3	2	1	0];1772;1772
Prelimbic area	layer 6b;['Prelimbic area	layer 6b'	'Prelimbic area'	'Isocortex'	'Cortical plate'	'Cerebral cortex'	'Cerebrum'	'Basic cell groups and regions'	'root'];[11	8	5	4	3	2	1	0];0;0
Infralimbic area;['Infralimbic area'	'Isocortex'	'Cortical plate'	'Cerebral cortex'	'Cerebrum'	'Basic cell groups and regions'	'root'];[8	5	4	3	2	1	0];0;2508
Infralimbic area	layer 1;['Infralimbic area	layer 1'	'Infralimbic area'	'Isocortex'	'Cortical plate'	'Cerebral cortex'	'Cerebrum'	'Basic cell groups and regions'	'root'];[11	8	5	4	3	2	1	0];205;205
Infralimbic area	layer 2;['Infralimbic area	layer 2'	'Infralimbic area'	'Isocortex'	'Cortical plate'	'Cerebral cortex'	'Cerebrum'	'Basic cell groups and regions'	'root'];[11	8	5	4	3	2	1	0];0;0
Infralimbic area	layer 2/3;['Infralimbic area	layer 2/3'	'Infralimbic area'	'Isocortex'	'Cortical plate'	'Cerebral cortex'	'Cerebrum'	'Basic cell groups and regions'	'root'];[11	8	5	4	3	2	1	0];866;866
Infralimbic area	layer 5;['Infralimbic area	layer 5'	'Infralimbic area'	'Isocortex'	'Cortical plate'	'Cerebral cortex'	'Cerebrum'	'Basic cell groups and regions'	'root'];[11	8	5	4	3	2	1	0];1263;1263
Infralimbic area	layer 6a;['Infralimbic area	layer 6a'	'Infralimbic area'	'Isocortex'	'Cortical plate'	'Cerebral cortex'	'Cerebrum'	'Basic cell groups and regions'	'root'];[11	8	5	4	3	2	1	0];174;174
Infralimbic area	layer 6b;['Infralimbic area	layer 6b'	'Infralimbic area'	'Isocortex'	'Cortical plate'	'Cerebral cortex'	'Cerebrum'	'Basic cell groups and regions'	'root'];[11	8	5	4	3	2	1	0];0;0
Orbital area;['Orbital area'	'Isocortex'	'Cortical plate'	'Cerebral cortex'	'Cerebrum'	'Basic cell groups and regions'	'root'];[8	5	4	3	2	1	0];0;174345
Orbital area	layer 1;['Orbital area	layer 1'	'Orbital area'	'Isocortex'	'Cortical plate'	'Cerebral cortex'	'Cerebrum'	'Basic cell groups and regions'	'root'];[11	8	5	4	3	2	1	0];0;0
Orbital area	layer 2/3;['Orbital area	layer 2/3'	'Orbital area'	'Isocortex'	'Cortical plate'	'Cerebral cortex'	'Cerebrum'	'Basic cell groups and regions'	'root'];[11	8	5	4	3	2	1	0];0;0
Orbital area	layer 5;['Orbital area	layer 5'	'Orbital area'	'Isocortex'	'Cortical plate'	'Cerebral cortex'	'Cerebrum'	'Basic cell groups and regions'	'root'];[11	8	5	4	3	2	1	0];0;0
Orbital area	layer 6a;['Orbital area	layer 6a'	'Orbital area'	'Isocortex'	'Cortical plate'	'Cerebral cortex'	'Cerebrum'	'Basic cell groups and regions'	'root'];[11	8	5	4	3	2	1	0];0;0
Orbital area	layer 6b;['Orbital area	layer 6b'	'Orbital area'	'Isocortex'	'Cortical plate'	'Cerebral cortex'	'Cerebrum'	'Basic cell groups and regions'	'root'];[11	8	5	4	3	2	1	0];0;0
Orbital area	lateral part;['Orbital area	lateral part'	'Orbital area'	'Isocortex'	'Cortical plate'	'Cerebral cortex'	'Cerebrum'	'Basic cell groups and regions'	'root'];[9	8	5	4	3	2	1	0];0;79343
Orbital area	lateral part	layer 1;['Orbital area	lateral part	layer 1'	'Orbital area	lateral part'	'Orbital area'	'Isocortex'	'Cortical plate'	'Cerebral cortex'	'Cerebrum'	'Basic cell groups and regions'	'root'];[11	9	8	5	4	3	2	1	0];8523;8523
Orbital area	lateral part	layer 2/3;['Orbital area	lateral part	layer 2/3'	'Orbital area	lateral part'	'Orbital area'	'Isocortex'	'Cortical plate'	'Cerebral cortex'	'Cerebrum'	'Basic cell groups and regions'	'root'];[11	9	8	5	4	3	2	1	0];31803;31803
Orbital area	lateral part	layer 5;['Orbital area	lateral part	layer 5'	'Orbital area	lateral part'	'Orbital area'	'Isocortex'	'Cortical plate'	'Cerebral cortex'	'Cerebrum'	'Basic cell groups and regions'	'root'];[11	9	8	5	4	3	2	1	0];32212;32212
Orbital area	lateral part	layer 6a;['Orbital area	lateral part	layer 6a'	'Orbital area	lateral part'	'Orbital area'	'Isocortex'	'Cortical plate'	'Cerebral cortex'	'Cerebrum'	'Basic cell groups and regions'	'root'];[11	9	8	5	4	3	2	1	0];6769;6769
Orbital area	lateral part	layer 6b;['Orbital area	lateral part	layer 6b'	'Orbital area	lateral part'	'Orbital area'	'Isocortex'	'Cortical plate'	'Cerebral cortex'	'Cerebrum'	'Basic cell groups and regions'	'root'];[11	9	8	5	4	3	2	1	0];36;36
Orbital area	medial part;['Orbital area	medial part'	'Orbital area'	'Isocortex'	'Cortical plate'	'Cerebral cortex'	'Cerebrum'	'Basic cell groups and regions'	'root'];[9	8	5	4	3	2	1	0];0;36778
Orbital area	medial part	layer 1;['Orbital area	medial part	layer 1'	'Orbital area	medial part'	'Orbital area'	'Isocortex'	'Cortical plate'	'Cerebral cortex'	'Cerebrum'	'Basic cell groups and regions'	'root'];[11	9	8	5	4	3	2	1	0];6521;6521
Orbital area	medial part	layer 2;['Orbital area	medial part	layer 2'	'Orbital area	medial part'	'Orbital area'	'Isocortex'	'Cortical plate'	'Cerebral cortex'	'Cerebrum'	'Basic cell groups and regions'	'root'];[11	9	8	5	4	3	2	1	0];0;0
Orbital area	medial part	layer 2/3;['Orbital area	medial part	layer 2/3'	'Orbital area	medial part'	'Orbital area'	'Isocortex'	'Cortical plate'	'Cerebral cortex'	'Cerebrum'	'Basic cell groups and regions'	'root'];[11	9	8	5	4	3	2	1	0];12690;12690
Orbital area	medial part	layer 5;['Orbital area	medial part	layer 5'	'Orbital area	medial part'	'Orbital area'	'Isocortex'	'Cortical plate'	'Cerebral cortex'	'Cerebrum'	'Basic cell groups and regions'	'root'];[11	9	8	5	4	3	2	1	0];15672;15672
Orbital area	medial part	layer 6a;['Orbital area	medial part	layer 6a'	'Orbital area	medial part'	'Orbital area'	'Isocortex'	'Cortical plate'	'Cerebral cortex'	'Cerebrum'	'Basic cell groups and regions'	'root'];[11	9	8	5	4	3	2	1	0];1895;1895
Orbital area	medial part	layer 6b;['Orbital area	medial part	layer 6b'	'Orbital area	medial part'	'Orbital area'	'Isocortex'	'Cortical plate'	'Cerebral cortex'	'Cerebrum'	'Basic cell groups and regions'	'root'];[11	9	8	5	4	3	2	1	0];0;0
Orbital area	ventral part;['Orbital area	ventral part'	'Orbital area'	'Isocortex'	'Cortical plate'	'Cerebral cortex'	'Cerebrum'	'Basic cell groups and regions'	'root'];[9	8	5	4	3	2	1	0];0;0
Orbital area	ventrolateral part;['Orbital area	ventrolateral part'	'Orbital area'	'Isocortex'	'Cortical plate'	'Cerebral cortex'	'Cerebrum'	'Basic cell groups and regions'	'root'];[9	8	5	4	3	2	1	0];0;58224
Orbital area	ventrolateral part	layer 1;['Orbital area	ventrolateral part	layer 1'	'Orbital area	ventrolateral part'	'Orbital area'	'Isocortex'	'Cortical plate'	'Cerebral cortex'	'Cerebrum'	'Basic cell groups and regions'	'root'];[11	9	8	5	4	3	2	1	0];9263;9263
Orbital area	ventrolateral part	layer 2/3;['Orbital area	ventrolateral part	layer 2/3'	'Orbital area	ventrolateral part'	'Orbital area'	'Isocortex'	'Cortical plate'	'Cerebral cortex'	'Cerebrum'	'Basic cell groups and regions'	'root'];[11	9	8	5	4	3	2	1	0];22561;22561
Orbital area	ventrolateral part	layer 5;['Orbital area	ventrolateral part	layer 5'	'Orbital area	ventrolateral part'	'Orbital area'	'Isocortex'	'Cortical plate'	'Cerebral cortex'	'Cerebrum'	'Basic cell groups and regions'	'root'];[11	9	8	5	4	3	2	1	0];22508;22508
Orbital area	ventrolateral part	layer 6a;['Orbital area	ventrolateral part	layer 6a'	'Orbital area	ventrolateral part'	'Orbital area'	'Isocortex'	'Cortical plate'	'Cerebral cortex'	'Cerebrum'	'Basic cell groups and regions'	'root'];[11	9	8	5	4	3	2	1	0];3890;3890
Orbital area	ventrolateral part	layer 6b;['Orbital area	ventrolateral part	layer 6b'	'Orbital area	ventrolateral part'	'Orbital area'	'Isocortex'	'Cortical plate'	'Cerebral cortex'	'Cerebrum'	'Basic cell groups and regions'	'root'];[11	9	8	5	4	3	2	1	0];2;2
Agranular insular area;['Agranular insular area'	'Isocortex'	'Cortical plate'	'Cerebral cortex'	'Cerebrum'	'Basic cell groups and regions'	'root'];[8	5	4	3	2	1	0];0;151149
Agranular insular area	dorsal part;['Agranular insular area	dorsal part'	'Agranular insular area'	'Isocortex'	'Cortical plate'	'Cerebral cortex'	'Cerebrum'	'Basic cell groups and regions'	'root'];[9	8	5	4	3	2	1	0];0;81324
Agranular insular area	dorsal part	layer 1;['Agranular insular area	dorsal part	layer 1'	'Agranular insular area	dorsal part'	'Agranular insular area'	'Isocortex'	'Cortical plate'	'Cerebral cortex'	'Cerebrum'	'Basic cell groups and regions'	'root'];[11	9	8	5	4	3	2	1	0];10037;10037
Agranular insular area	dorsal part	layer 2/3;['Agranular insular area	dorsal part	layer 2/3'	'Agranular insular area	dorsal part'	'Agranular insular area'	'Isocortex'	'Cortical plate'	'Cerebral cortex'	'Cerebrum'	'Basic cell groups and regions'	'root'];[11	9	8	5	4	3	2	1	0];40818;40818
Agranular insular area	dorsal part	layer 5;['Agranular insular area	dorsal part	layer 5'	'Agranular insular area	dorsal part'	'Agranular insular area'	'Isocortex'	'Cortical plate'	'Cerebral cortex'	'Cerebrum'	'Basic cell groups and regions'	'root'];[11	9	8	5	4	3	2	1	0];24680;24680
Agranular insular area	dorsal part	layer 6a;['Agranular insular area	dorsal part	layer 6a'	'Agranular insular area	dorsal part'	'Agranular insular area'	'Isocortex'	'Cortical plate'	'Cerebral cortex'	'Cerebrum'	'Basic cell groups and regions'	'root'];[11	9	8	5	4	3	2	1	0];5723;5723
Agranular insular area	dorsal part	layer 6b;['Agranular insular area	dorsal part	layer 6b'	'Agranular insular area	dorsal part'	'Agranular insular area'	'Isocortex'	'Cortical plate'	'Cerebral cortex'	'Cerebrum'	'Basic cell groups and regions'	'root'];[11	9	8	5	4	3	2	1	0];66;66
Agranular insular area	posterior part;['Agranular insular area	posterior part'	'Agranular insular area'	'Isocortex'	'Cortical plate'	'Cerebral cortex'	'Cerebrum'	'Basic cell groups and regions'	'root'];[9	8	5	4	3	2	1	0];0;46420
Agranular insular area	posterior part	layer 1;['Agranular insular area	posterior part	layer 1'	'Agranular insular area	posterior part'	'Agranular insular area'	'Isocortex'	'Cortical plate'	'Cerebral cortex'	'Cerebrum'	'Basic cell groups and regions'	'root'];[11	9	8	5	4	3	2	1	0];6703;6703
Agranular insular area	posterior part	layer 2/3;['Agranular insular area	posterior part	layer 2/3'	'Agranular insular area	posterior part'	'Agranular insular area'	'Isocortex'	'Cortical plate'	'Cerebral cortex'	'Cerebrum'	'Basic cell groups and regions'	'root'];[11	9	8	5	4	3	2	1	0];19847;19847
Agranular insular area	posterior part	layer 5;['Agranular insular area	posterior part	layer 5'	'Agranular insular area	posterior part'	'Agranular insular area'	'Isocortex'	'Cortical plate'	'Cerebral cortex'	'Cerebrum'	'Basic cell groups and regions'	'root'];[11	9	8	5	4	3	2	1	0];12530;12530
Agranular insular area	posterior part	layer 6a;['Agranular insular area	posterior part	layer 6a'	'Agranular insular area	posterior part'	'Agranular insular area'	'Isocortex'	'Cortical plate'	'Cerebral cortex'	'Cerebrum'	'Basic cell groups and regions'	'root'];[11	9	8	5	4	3	2	1	0];7114;7114
Agranular insular area	posterior part	layer 6b;['Agranular insular area	posterior part	layer 6b'	'Agranular insular area	posterior part'	'Agranular insular area'	'Isocortex'	'Cortical plate'	'Cerebral cortex'	'Cerebrum'	'Basic cell groups and regions'	'root'];[11	9	8	5	4	3	2	1	0];226;226
Agranular insular area	ventral part;['Agranular insular area	ventral part'	'Agranular insular area'	'Isocortex'	'Cortical plate'	'Cerebral cortex'	'Cerebrum'	'Basic cell groups and regions'	'root'];[9	8	5	4	3	2	1	0];0;23405
Agranular insular area	ventral part	layer 1;['Agranular insular area	ventral part	layer 1'	'Agranular insular area	ventral part'	'Agranular insular area'	'Isocortex'	'Cortical plate'	'Cerebral cortex'	'Cerebrum'	'Basic cell groups and regions'	'root'];[11	9	8	5	4	3	2	1	0];4320;4320
Agranular insular area	ventral part	layer 2/3;['Agranular insular area	ventral part	layer 2/3'	'Agranular insular area	ventral part'	'Agranular insular area'	'Isocortex'	'Cortical plate'	'Cerebral cortex'	'Cerebrum'	'Basic cell groups and regions'	'root'];[11	9	8	5	4	3	2	1	0];12215;12215
Agranular insular area	ventral part	layer 5;['Agranular insular area	ventral part	layer 5'	'Agranular insular area	ventral part'	'Agranular insular area'	'Isocortex'	'Cortical plate'	'Cerebral cortex'	'Cerebrum'	'Basic cell groups and regions'	'root'];[11	9	8	5	4	3	2	1	0];5554;5554
Agranular insular area	ventral part	layer 6a;['Agranular insular area	ventral part	layer 6a'	'Agranular insular area	ventral part'	'Agranular insular area'	'Isocortex'	'Cortical plate'	'Cerebral cortex'	'Cerebrum'	'Basic cell groups and regions'	'root'];[11	9	8	5	4	3	2	1	0];1316;1316
Agranular insular area	ventral part	layer 6b;['Agranular insular area	ventral part	layer 6b'	'Agranular insular area	ventral part'	'Agranular insular area'	'Isocortex'	'Cortical plate'	'Cerebral cortex'	'Cerebrum'	'Basic cell groups and regions'	'root'];[11	9	8	5	4	3	2	1	0];0;0
Retrosplenial area;['Retrosplenial area'	'Isocortex'	'Cortical plate'	'Cerebral cortex'	'Cerebrum'	'Basic cell groups and regions'	'root'];[8	5	4	3	2	1	0];0;250031
Retrosplenial area	lateral agranular part;['Retrosplenial area	lateral agranular part'	'Retrosplenial area'	'Isocortex'	'Cortical plate'	'Cerebral cortex'	'Cerebrum'	'Basic cell groups and regions'	'root'];[9	8	5	4	3	2	1	0];0;76186
Retrosplenial area	lateral agranular part	layer 1;['Retrosplenial area	lateral agranular part	layer 1'	'Retrosplenial area	lateral agranular part'	'Retrosplenial area'	'Isocortex'	'Cortical plate'	'Cerebral cortex'	'Cerebrum'	'Basic cell groups and regions'	'root'];[11	9	8	5	4	3	2	1	0];13525;13525
Retrosplenial area	lateral agranular part	layer 2/3;['Retrosplenial area	lateral agranular part	layer 2/3'	'Retrosplenial area	lateral agranular part'	'Retrosplenial area'	'Isocortex'	'Cortical plate'	'Cerebral cortex'	'Cerebrum'	'Basic cell groups and regions'	'root'];[11	9	8	5	4	3	2	1	0];32985;32985
Retrosplenial area	lateral agranular part	layer 5;['Retrosplenial area	lateral agranular part	layer 5'	'Retrosplenial area	lateral agranular part'	'Retrosplenial area'	'Isocortex'	'Cortical plate'	'Cerebral cortex'	'Cerebrum'	'Basic cell groups and regions'	'root'];[11	9	8	5	4	3	2	1	0];24305;24305
Retrosplenial area	lateral agranular part	layer 6a;['Retrosplenial area	lateral agranular part	layer 6a'	'Retrosplenial area	lateral agranular part'	'Retrosplenial area'	'Isocortex'	'Cortical plate'	'Cerebral cortex'	'Cerebrum'	'Basic cell groups and regions'	'root'];[11	9	8	5	4	3	2	1	0];5128;5128
Retrosplenial area	lateral agranular part	layer 6b;['Retrosplenial area	lateral agranular part	layer 6b'	'Retrosplenial area	lateral agranular part'	'Retrosplenial area'	'Isocortex'	'Cortical plate'	'Cerebral cortex'	'Cerebrum'	'Basic cell groups and regions'	'root'];[11	9	8	5	4	3	2	1	0];243;243
Mediomedial anterior visual area;['Mediomedial anterior visual area'	'Retrosplenial area	lateral agranular part'	'Retrosplenial area'	'Isocortex'	'Cortical plate'	'Cerebral cortex'	'Cerebrum'	'Basic cell groups and regions'	'root'];[10	9	8	5	4	3	2	1	0];0;0
Mediomedial anterior visual area	layer 1;['Mediomedial anterior visual area	layer 1'	'Mediomedial anterior visual area'	'Retrosplenial area	lateral agranular part'	'Retrosplenial area'	'Isocortex'	'Cortical plate'	'Cerebral cortex'	'Cerebrum'	'Basic cell groups and regions'	'root'];[11	10	9	8	5	4	3	2	1	0];0;0
Mediomedial anterior visual area	layer 2/3;['Mediomedial anterior visual area	layer 2/3'	'Mediomedial anterior visual area'	'Retrosplenial area	lateral agranular part'	'Retrosplenial area'	'Isocortex'	'Cortical plate'	'Cerebral cortex'	'Cerebrum'	'Basic cell groups and regions'	'root'];[11	10	9	8	5	4	3	2	1	0];0;0
Mediomedial anterior visual area	layer 4;['Mediomedial anterior visual area	layer 4'	'Mediomedial anterior visual area'	'Retrosplenial area	lateral agranular part'	'Retrosplenial area'	'Isocortex'	'Cortical plate'	'Cerebral cortex'	'Cerebrum'	'Basic cell groups and regions'	'root'];[11	10	9	8	5	4	3	2	1	0];0;0
Mediomedial anterior visual area	layer 5;['Mediomedial anterior visual area	layer 5'	'Mediomedial anterior visual area'	'Retrosplenial area	lateral agranular part'	'Retrosplenial area'	'Isocortex'	'Cortical plate'	'Cerebral cortex'	'Cerebrum'	'Basic cell groups and regions'	'root'];[11	10	9	8	5	4	3	2	1	0];0;0
Mediomedial anterior visual area	layer 6a;['Mediomedial anterior visual area	layer 6a'	'Mediomedial anterior visual area'	'Retrosplenial area	lateral agranular part'	'Retrosplenial area'	'Isocortex'	'Cortical plate'	'Cerebral cortex'	'Cerebrum'	'Basic cell groups and regions'	'root'];[11	10	9	8	5	4	3	2	1	0];0;0
Mediomedial anterior visual area	layer 6b;['Mediomedial anterior visual area	layer 6b'	'Mediomedial anterior visual area'	'Retrosplenial area	lateral agranular part'	'Retrosplenial area'	'Isocortex'	'Cortical plate'	'Cerebral cortex'	'Cerebrum'	'Basic cell groups and regions'	'root'];[11	10	9	8	5	4	3	2	1	0];0;0
Mediomedial posterior visual area;['Mediomedial posterior visual area'	'Retrosplenial area	lateral agranular part'	'Retrosplenial area'	'Isocortex'	'Cortical plate'	'Cerebral cortex'	'Cerebrum'	'Basic cell groups and regions'	'root'];[10	9	8	5	4	3	2	1	0];0;0
Mediomedial posterior visual area	layer 1;['Mediomedial posterior visual area	layer 1'	'Mediomedial posterior visual area'	'Retrosplenial area	lateral agranular part'	'Retrosplenial area'	'Isocortex'	'Cortical plate'	'Cerebral cortex'	'Cerebrum'	'Basic cell groups and regions'	'root'];[11	10	9	8	5	4	3	2	1	0];0;0
Mediomedial posterior visual area	layer 2/3;['Mediomedial posterior visual area	layer 2/3'	'Mediomedial posterior visual area'	'Retrosplenial area	lateral agranular part'	'Retrosplenial area'	'Isocortex'	'Cortical plate'	'Cerebral cortex'	'Cerebrum'	'Basic cell groups and regions'	'root'];[11	10	9	8	5	4	3	2	1	0];0;0
Mediomedial posterior visual area	layer 4;['Mediomedial posterior visual area	layer 4'	'Mediomedial posterior visual area'	'Retrosplenial area	lateral agranular part'	'Retrosplenial area'	'Isocortex'	'Cortical plate'	'Cerebral cortex'	'Cerebrum'	'Basic cell groups and regions'	'root'];[11	10	9	8	5	4	3	2	1	0];0;0
Mediomedial posterior visual area	layer 5;['Mediomedial posterior visual area	layer 5'	'Mediomedial posterior visual area'	'Retrosplenial area	lateral agranular part'	'Retrosplenial area'	'Isocortex'	'Cortical plate'	'Cerebral cortex'	'Cerebrum'	'Basic cell groups and regions'	'root'];[11	10	9	8	5	4	3	2	1	0];0;0
Mediomedial posterior visual area	layer 6a;['Mediomedial posterior visual area	layer 6a'	'Mediomedial posterior visual area'	'Retrosplenial area	lateral agranular part'	'Retrosplenial area'	'Isocortex'	'Cortical plate'	'Cerebral cortex'	'Cerebrum'	'Basic cell groups and regions'	'root'];[11	10	9	8	5	4	3	2	1	0];0;0
Mediomedial posterior visual area	layer 6b;['Mediomedial posterior visual area	layer 6b'	'Mediomedial posterior visual area'	'Retrosplenial area	lateral agranular part'	'Retrosplenial area'	'Isocortex'	'Cortical plate'	'Cerebral cortex'	'Cerebrum'	'Basic cell groups and regions'	'root'];[11	10	9	8	5	4	3	2	1	0];0;0
Medial visual area;['Medial visual area'	'Retrosplenial area	lateral agranular part'	'Retrosplenial area'	'Isocortex'	'Cortical plate'	'Cerebral cortex'	'Cerebrum'	'Basic cell groups and regions'	'root'];[10	9	8	5	4	3	2	1	0];0;0
Medial visual area	layer 1;['Medial visual area	layer 1'	'Medial visual area'	'Retrosplenial area	lateral agranular part'	'Retrosplenial area'	'Isocortex'	'Cortical plate'	'Cerebral cortex'	'Cerebrum'	'Basic cell groups and regions'	'root'];[11	10	9	8	5	4	3	2	1	0];0;0
Medial visual area	layer 2/3;['Medial visual area	layer 2/3'	'Medial visual area'	'Retrosplenial area	lateral agranular part'	'Retrosplenial area'	'Isocortex'	'Cortical plate'	'Cerebral cortex'	'Cerebrum'	'Basic cell groups and regions'	'root'];[11	10	9	8	5	4	3	2	1	0];0;0
Medial visual area	layer 4;['Medial visual area	layer 4'	'Medial visual area'	'Retrosplenial area	lateral agranular part'	'Retrosplenial area'	'Isocortex'	'Cortical plate'	'Cerebral cortex'	'Cerebrum'	'Basic cell groups and regions'	'root'];[11	10	9	8	5	4	3	2	1	0];0;0
Medial visual area	layer 5;['Medial visual area	layer 5'	'Medial visual area'	'Retrosplenial area	lateral agranular part'	'Retrosplenial area'	'Isocortex'	'Cortical plate'	'Cerebral cortex'	'Cerebrum'	'Basic cell groups and regions'	'root'];[11	10	9	8	5	4	3	2	1	0];0;0
Medial visual area	layer 6a;['Medial visual area	layer 6a'	'Medial visual area'	'Retrosplenial area	lateral agranular part'	'Retrosplenial area'	'Isocortex'	'Cortical plate'	'Cerebral cortex'	'Cerebrum'	'Basic cell groups and regions'	'root'];[11	10	9	8	5	4	3	2	1	0];0;0
Medial visual area	layer 6b;['Medial visual area	layer 6b'	'Medial visual area'	'Retrosplenial area	lateral agranular part'	'Retrosplenial area'	'Isocortex'	'Cortical plate'	'Cerebral cortex'	'Cerebrum'	'Basic cell groups and regions'	'root'];[11	10	9	8	5	4	3	2	1	0];0;0
Retrosplenial area	dorsal part;['Retrosplenial area	dorsal part'	'Retrosplenial area'	'Isocortex'	'Cortical plate'	'Cerebral cortex'	'Cerebrum'	'Basic cell groups and regions'	'root'];[9	8	5	4	3	2	1	0];0;134751
Retrosplenial area	dorsal part	layer 1;['Retrosplenial area	dorsal part	layer 1'	'Retrosplenial area	dorsal part'	'Retrosplenial area'	'Isocortex'	'Cortical plate'	'Cerebral cortex'	'Cerebrum'	'Basic cell groups and regions'	'root'];[11	9	8	5	4	3	2	1	0];24614;24614
Retrosplenial area	dorsal part	layer 2/3;['Retrosplenial area	dorsal part	layer 2/3'	'Retrosplenial area	dorsal part'	'Retrosplenial area'	'Isocortex'	'Cortical plate'	'Cerebral cortex'	'Cerebrum'	'Basic cell groups and regions'	'root'];[11	9	8	5	4	3	2	1	0];54851;54851
Retrosplenial area	dorsal part	layer 4;['Retrosplenial area	dorsal part	layer 4'	'Retrosplenial area	dorsal part'	'Retrosplenial area'	'Isocortex'	'Cortical plate'	'Cerebral cortex'	'Cerebrum'	'Basic cell groups and regions'	'root'];[11	9	8	5	4	3	2	1	0];0;0
Retrosplenial area	dorsal part	layer 5;['Retrosplenial area	dorsal part	layer 5'	'Retrosplenial area	dorsal part'	'Retrosplenial area'	'Isocortex'	'Cortical plate'	'Cerebral cortex'	'Cerebrum'	'Basic cell groups and regions'	'root'];[11	9	8	5	4	3	2	1	0];43074;43074
Retrosplenial area	dorsal part	layer 6a;['Retrosplenial area	dorsal part	layer 6a'	'Retrosplenial area	dorsal part'	'Retrosplenial area'	'Isocortex'	'Cortical plate'	'Cerebral cortex'	'Cerebrum'	'Basic cell groups and regions'	'root'];[11	9	8	5	4	3	2	1	0];11911;11911
Retrosplenial area	dorsal part	layer 6b;['Retrosplenial area	dorsal part	layer 6b'	'Retrosplenial area	dorsal part'	'Retrosplenial area'	'Isocortex'	'Cortical plate'	'Cerebral cortex'	'Cerebrum'	'Basic cell groups and regions'	'root'];[11	9	8	5	4	3	2	1	0];301;301
Retrosplenial area	ventral part;['Retrosplenial area	ventral part'	'Retrosplenial area'	'Isocortex'	'Cortical plate'	'Cerebral cortex'	'Cerebrum'	'Basic cell groups and regions'	'root'];[9	8	5	4	3	2	1	0];0;39094
Retrosplenial area	ventral part	layer 1;['Retrosplenial area	ventral part	layer 1'	'Retrosplenial area	ventral part'	'Retrosplenial area'	'Isocortex'	'Cortical plate'	'Cerebral cortex'	'Cerebrum'	'Basic cell groups and regions'	'root'];[11	9	8	5	4	3	2	1	0];9257;9257
Retrosplenial area	ventral part	layer 2;['Retrosplenial area	ventral part	layer 2'	'Retrosplenial area	ventral part'	'Retrosplenial area'	'Isocortex'	'Cortical plate'	'Cerebral cortex'	'Cerebrum'	'Basic cell groups and regions'	'root'];[11	9	8	5	4	3	2	1	0];0;0
Retrosplenial area	ventral part	layer 2/3;['Retrosplenial area	ventral part	layer 2/3'	'Retrosplenial area	ventral part'	'Retrosplenial area'	'Isocortex'	'Cortical plate'	'Cerebral cortex'	'Cerebrum'	'Basic cell groups and regions'	'root'];[11	9	8	5	4	3	2	1	0];17060;17060
Retrosplenial area	ventral part	layer 5;['Retrosplenial area	ventral part	layer 5'	'Retrosplenial area	ventral part'	'Retrosplenial area'	'Isocortex'	'Cortical plate'	'Cerebral cortex'	'Cerebrum'	'Basic cell groups and regions'	'root'];[11	9	8	5	4	3	2	1	0];10122;10122
Retrosplenial area	ventral part	layer 6a;['Retrosplenial area	ventral part	layer 6a'	'Retrosplenial area	ventral part'	'Retrosplenial area'	'Isocortex'	'Cortical plate'	'Cerebral cortex'	'Cerebrum'	'Basic cell groups and regions'	'root'];[11	9	8	5	4	3	2	1	0];2442;2442
Retrosplenial area	ventral part	layer 6b;['Retrosplenial area	ventral part	layer 6b'	'Retrosplenial area	ventral part'	'Retrosplenial area'	'Isocortex'	'Cortical plate'	'Cerebral cortex'	'Cerebrum'	'Basic cell groups and regions'	'root'];[11	9	8	5	4	3	2	1	0];213;213
Posterior parietal association areas;['Posterior parietal association areas'	'Isocortex'	'Cortical plate'	'Cerebral cortex'	'Cerebrum'	'Basic cell groups and regions'	'root'];[6	5	4	3	2	1	0];0;17602
Posterior parietal association areas	layer 1;['Posterior parietal association areas	layer 1'	'Posterior parietal association areas'	'Isocortex'	'Cortical plate'	'Cerebral cortex'	'Cerebrum'	'Basic cell groups and regions'	'root'];[11	6	5	4	3	2	1	0];0;0
Posterior parietal association areas	layer 2/3;['Posterior parietal association areas	layer 2/3'	'Posterior parietal association areas'	'Isocortex'	'Cortical plate'	'Cerebral cortex'	'Cerebrum'	'Basic cell groups and regions'	'root'];[11	6	5	4	3	2	1	0];0;0
Posterior parietal association areas	layer 4;['Posterior parietal association areas	layer 4'	'Posterior parietal association areas'	'Isocortex'	'Cortical plate'	'Cerebral cortex'	'Cerebrum'	'Basic cell groups and regions'	'root'];[11	6	5	4	3	2	1	0];0;0
Posterior parietal association areas	layer 5;['Posterior parietal association areas	layer 5'	'Posterior parietal association areas'	'Isocortex'	'Cortical plate'	'Cerebral cortex'	'Cerebrum'	'Basic cell groups and regions'	'root'];[11	6	5	4	3	2	1	0];0;0
Posterior parietal association areas	layer 6a;['Posterior parietal association areas	layer 6a'	'Posterior parietal association areas'	'Isocortex'	'Cortical plate'	'Cerebral cortex'	'Cerebrum'	'Basic cell groups and regions'	'root'];[11	6	5	4	3	2	1	0];0;0
Posterior parietal association areas	layer 6b;['Posterior parietal association areas	layer 6b'	'Posterior parietal association areas'	'Isocortex'	'Cortical plate'	'Cerebral cortex'	'Cerebrum'	'Basic cell groups and regions'	'root'];[11	6	5	4	3	2	1	0];0;0
Anterior area;['Anterior area'	'Posterior parietal association areas'	'Isocortex'	'Cortical plate'	'Cerebral cortex'	'Cerebrum'	'Basic cell groups and regions'	'root'];[8	6	5	4	3	2	1	0];0;0
Anterior area	layer 1;['Anterior area	layer 1'	'Anterior area'	'Posterior parietal association areas'	'Isocortex'	'Cortical plate'	'Cerebral cortex'	'Cerebrum'	'Basic cell groups and regions'	'root'];[11	8	6	5	4	3	2	1	0];0;0
Anterior area	layer 2/3;['Anterior area	layer 2/3'	'Anterior area'	'Posterior parietal association areas'	'Isocortex'	'Cortical plate'	'Cerebral cortex'	'Cerebrum'	'Basic cell groups and regions'	'root'];[11	8	6	5	4	3	2	1	0];0;0
Anterior area	layer 4;['Anterior area	layer 4'	'Anterior area'	'Posterior parietal association areas'	'Isocortex'	'Cortical plate'	'Cerebral cortex'	'Cerebrum'	'Basic cell groups and regions'	'root'];[11	8	6	5	4	3	2	1	0];0;0
Anterior area	layer 5;['Anterior area	layer 5'	'Anterior area'	'Posterior parietal association areas'	'Isocortex'	'Cortical plate'	'Cerebral cortex'	'Cerebrum'	'Basic cell groups and regions'	'root'];[11	8	6	5	4	3	2	1	0];0;0
Anterior area	layer 6a;['Anterior area	layer 6a'	'Anterior area'	'Posterior parietal association areas'	'Isocortex'	'Cortical plate'	'Cerebral cortex'	'Cerebrum'	'Basic cell groups and regions'	'root'];[11	8	6	5	4	3	2	1	0];0;0
Anterior area	layer 6b;['Anterior area	layer 6b'	'Anterior area'	'Posterior parietal association areas'	'Isocortex'	'Cortical plate'	'Cerebral cortex'	'Cerebrum'	'Basic cell groups and regions'	'root'];[11	8	6	5	4	3	2	1	0];0;0
Rostrolateral visual area;['Rostrolateral visual area'	'Posterior parietal association areas'	'Isocortex'	'Cortical plate'	'Cerebral cortex'	'Cerebrum'	'Basic cell groups and regions'	'root'];[8	6	5	4	3	2	1	0];0;17602
Rostrolateral area	layer 1;['Rostrolateral area	layer 1'	'Rostrolateral visual area'	'Posterior parietal association areas'	'Isocortex'	'Cortical plate'	'Cerebral cortex'	'Cerebrum'	'Basic cell groups and regions'	'root'];[11	8	6	5	4	3	2	1	0];0;0
Rostrolateral area	layer 2/3;['Rostrolateral area	layer 2/3'	'Rostrolateral visual area'	'Posterior parietal association areas'	'Isocortex'	'Cortical plate'	'Cerebral cortex'	'Cerebrum'	'Basic cell groups and regions'	'root'];[11	8	6	5	4	3	2	1	0];0;0
Rostrolateral area	layer 4;['Rostrolateral area	layer 4'	'Rostrolateral visual area'	'Posterior parietal association areas'	'Isocortex'	'Cortical plate'	'Cerebral cortex'	'Cerebrum'	'Basic cell groups and regions'	'root'];[11	8	6	5	4	3	2	1	0];0;0
Rostrolateral area	layer 5;['Rostrolateral area	layer 5'	'Rostrolateral visual area'	'Posterior parietal association areas'	'Isocortex'	'Cortical plate'	'Cerebral cortex'	'Cerebrum'	'Basic cell groups and regions'	'root'];[11	8	6	5	4	3	2	1	0];0;0
Rostrolateral area	layer 6a;['Rostrolateral area	layer 6a'	'Rostrolateral visual area'	'Posterior parietal association areas'	'Isocortex'	'Cortical plate'	'Cerebral cortex'	'Cerebrum'	'Basic cell groups and regions'	'root'];[11	8	6	5	4	3	2	1	0];0;0
Rostrolateral area	layer 6b;['Rostrolateral area	layer 6b'	'Rostrolateral visual area'	'Posterior parietal association areas'	'Isocortex'	'Cortical plate'	'Cerebral cortex'	'Cerebrum'	'Basic cell groups and regions'	'root'];[11	8	6	5	4	3	2	1	0];17602;17602
Temporal association areas;['Temporal association areas'	'Isocortex'	'Cortical plate'	'Cerebral cortex'	'Cerebrum'	'Basic cell groups and regions'	'root'];[6	5	4	3	2	1	0];0;49762
Temporal association areas	layer 1;['Temporal association areas	layer 1'	'Temporal association areas'	'Isocortex'	'Cortical plate'	'Cerebral cortex'	'Cerebrum'	'Basic cell groups and regions'	'root'];[11	6	5	4	3	2	1	0];9088;9088
Temporal association areas	layer 2/3;['Temporal association areas	layer 2/3'	'Temporal association areas'	'Isocortex'	'Cortical plate'	'Cerebral cortex'	'Cerebrum'	'Basic cell groups and regions'	'root'];[11	6	5	4	3	2	1	0];9393;9393
Temporal association areas	layer 4;['Temporal association areas	layer 4'	'Temporal association areas'	'Isocortex'	'Cortical plate'	'Cerebral cortex'	'Cerebrum'	'Basic cell groups and regions'	'root'];[11	6	5	4	3	2	1	0];8775;8775
Temporal association areas	layer 5;['Temporal association areas	layer 5'	'Temporal association areas'	'Isocortex'	'Cortical plate'	'Cerebral cortex'	'Cerebrum'	'Basic cell groups and regions'	'root'];[11	6	5	4	3	2	1	0];15092;15092
Temporal association areas	layer 6a;['Temporal association areas	layer 6a'	'Temporal association areas'	'Isocortex'	'Cortical plate'	'Cerebral cortex'	'Cerebrum'	'Basic cell groups and regions'	'root'];[11	6	5	4	3	2	1	0];6211;6211
Temporal association areas	layer 6b;['Temporal association areas	layer 6b'	'Temporal association areas'	'Isocortex'	'Cortical plate'	'Cerebral cortex'	'Cerebrum'	'Basic cell groups and regions'	'root'];[11	6	5	4	3	2	1	0];1203;1203
Perirhinal area;['Perirhinal area'	'Isocortex'	'Cortical plate'	'Cerebral cortex'	'Cerebrum'	'Basic cell groups and regions'	'root'];[8	5	4	3	2	1	0];0;16496
Perirhinal area	layer 1;['Perirhinal area	layer 1'	'Perirhinal area'	'Isocortex'	'Cortical plate'	'Cerebral cortex'	'Cerebrum'	'Basic cell groups and regions'	'root'];[11	8	5	4	3	2	1	0];4340;4340
Perirhinal area	layer 2/3;['Perirhinal area	layer 2/3'	'Perirhinal area'	'Isocortex'	'Cortical plate'	'Cerebral cortex'	'Cerebrum'	'Basic cell groups and regions'	'root'];[11	8	5	4	3	2	1	0];6588;6588
Perirhinal area	layer 5;['Perirhinal area	layer 5'	'Perirhinal area'	'Isocortex'	'Cortical plate'	'Cerebral cortex'	'Cerebrum'	'Basic cell groups and regions'	'root'];[11	8	5	4	3	2	1	0];3744;3744
Perirhinal area	layer 6a;['Perirhinal area	layer 6a'	'Perirhinal area'	'Isocortex'	'Cortical plate'	'Cerebral cortex'	'Cerebrum'	'Basic cell groups and regions'	'root'];[11	8	5	4	3	2	1	0];1567;1567
Perirhinal area	layer 6b;['Perirhinal area	layer 6b'	'Perirhinal area'	'Isocortex'	'Cortical plate'	'Cerebral cortex'	'Cerebrum'	'Basic cell groups and regions'	'root'];[11	8	5	4	3	2	1	0];257;257
Ectorhinal area;['Ectorhinal area'	'Isocortex'	'Cortical plate'	'Cerebral cortex'	'Cerebrum'	'Basic cell groups and regions'	'root'];[8	5	4	3	2	1	0];0;16445
Ectorhinal area/Layer 1;['Ectorhinal area/Layer 1'	'Ectorhinal area'	'Isocortex'	'Cortical plate'	'Cerebral cortex'	'Cerebrum'	'Basic cell groups and regions'	'root'];[11	8	5	4	3	2	1	0];3048;3048
Ectorhinal area/Layer 2/3;['Ectorhinal area/Layer 2/3'	'Ectorhinal area'	'Isocortex'	'Cortical plate'	'Cerebral cortex'	'Cerebrum'	'Basic cell groups and regions'	'root'];[11	8	5	4	3	2	1	0];4362;4362
Ectorhinal area/Layer 5;['Ectorhinal area/Layer 5'	'Ectorhinal area'	'Isocortex'	'Cortical plate'	'Cerebral cortex'	'Cerebrum'	'Basic cell groups and regions'	'root'];[11	8	5	4	3	2	1	0];4794;4794
Ectorhinal area/Layer 6a;['Ectorhinal area/Layer 6a'	'Ectorhinal area'	'Isocortex'	'Cortical plate'	'Cerebral cortex'	'Cerebrum'	'Basic cell groups and regions'	'root'];[11	8	5	4	3	2	1	0];3811;3811
Ectorhinal area/Layer 6b;['Ectorhinal area/Layer 6b'	'Ectorhinal area'	'Isocortex'	'Cortical plate'	'Cerebral cortex'	'Cerebrum'	'Basic cell groups and regions'	'root'];[11	8	5	4	3	2	1	0];430;430
Olfactory areas;['Olfactory areas'	'Cortical plate'	'Cerebral cortex'	'Cerebrum'	'Basic cell groups and regions'	'root'];[5	4	3	2	1	0];55529;1116745
Main olfactory bulb;['Main olfactory bulb'	'Olfactory areas'	'Cortical plate'	'Cerebral cortex'	'Cerebrum'	'Basic cell groups and regions'	'root'];[8	5	4	3	2	1	0];799347;799347
Main olfactory bulb	glomerular layer;['Main olfactory bulb	glomerular layer'	'Main olfactory bulb'	'Olfactory areas'	'Cortical plate'	'Cerebral cortex'	'Cerebrum'	'Basic cell groups and regions'	'root'];[11	8	5	4	3	2	1	0];0;0
Main olfactory bulb	granule layer;['Main olfactory bulb	granule layer'	'Main olfactory bulb'	'Olfactory areas'	'Cortical plate'	'Cerebral cortex'	'Cerebrum'	'Basic cell groups and regions'	'root'];[11	8	5	4	3	2	1	0];0;0
Main olfactory bulb	inner plexiform layer;['Main olfactory bulb	inner plexiform layer'	'Main olfactory bulb'	'Olfactory areas'	'Cortical plate'	'Cerebral cortex'	'Cerebrum'	'Basic cell groups and regions'	'root'];[11	8	5	4	3	2	1	0];0;0
Main olfactory bulb	mitral layer;['Main olfactory bulb	mitral layer'	'Main olfactory bulb'	'Olfactory areas'	'Cortical plate'	'Cerebral cortex'	'Cerebrum'	'Basic cell groups and regions'	'root'];[11	8	5	4	3	2	1	0];0;0
Main olfactory bulb	outer plexiform layer;['Main olfactory bulb	outer plexiform layer'	'Main olfactory bulb'	'Olfactory areas'	'Cortical plate'	'Cerebral cortex'	'Cerebrum'	'Basic cell groups and regions'	'root'];[11	8	5	4	3	2	1	0];0;0
Accessory olfactory bulb;['Accessory olfactory bulb'	'Olfactory areas'	'Cortical plate'	'Cerebral cortex'	'Cerebrum'	'Basic cell groups and regions'	'root'];[8	5	4	3	2	1	0];0;27172
Accessory olfactory bulb	glomerular layer;['Accessory olfactory bulb	glomerular layer'	'Accessory olfactory bulb'	'Olfactory areas'	'Cortical plate'	'Cerebral cortex'	'Cerebrum'	'Basic cell groups and regions'	'root'];[11	8	5	4	3	2	1	0];3692;3692
Accessory olfactory bulb	granular layer;['Accessory olfactory bulb	granular layer'	'Accessory olfactory bulb'	'Olfactory areas'	'Cortical plate'	'Cerebral cortex'	'Cerebrum'	'Basic cell groups and regions'	'root'];[11	8	5	4	3	2	1	0];14942;14942
Accessory olfactory bulb	mitral layer;['Accessory olfactory bulb	mitral layer'	'Accessory olfactory bulb'	'Olfactory areas'	'Cortical plate'	'Cerebral cortex'	'Cerebrum'	'Basic cell groups and regions'	'root'];[11	8	5	4	3	2	1	0];8538;8538
Anterior olfactory nucleus;['Anterior olfactory nucleus'	'Olfactory areas'	'Cortical plate'	'Cerebral cortex'	'Cerebrum'	'Basic cell groups and regions'	'root'];[8	5	4	3	2	1	0];77288;77288
Anterior olfactory nucleus	dorsal part;['Anterior olfactory nucleus	dorsal part'	'Anterior olfactory nucleus'	'Olfactory areas'	'Cortical plate'	'Cerebral cortex'	'Cerebrum'	'Basic cell groups and regions'	'root'];[9	8	5	4	3	2	1	0];0;0
Anterior olfactory nucleus	external part;['Anterior olfactory nucleus	external part'	'Anterior olfactory nucleus'	'Olfactory areas'	'Cortical plate'	'Cerebral cortex'	'Cerebrum'	'Basic cell groups and regions'	'root'];[9	8	5	4	3	2	1	0];0;0
Anterior olfactory nucleus	lateral part;['Anterior olfactory nucleus	lateral part'	'Anterior olfactory nucleus'	'Olfactory areas'	'Cortical plate'	'Cerebral cortex'	'Cerebrum'	'Basic cell groups and regions'	'root'];[9	8	5	4	3	2	1	0];0;0
Anterior olfactory nucleus	medial part;['Anterior olfactory nucleus	medial part'	'Anterior olfactory nucleus'	'Olfactory areas'	'Cortical plate'	'Cerebral cortex'	'Cerebrum'	'Basic cell groups and regions'	'root'];[9	8	5	4	3	2	1	0];0;0
Anterior olfactory nucleus	posteroventral part;['Anterior olfactory nucleus	posteroventral part'	'Anterior olfactory nucleus'	'Olfactory areas'	'Cortical plate'	'Cerebral cortex'	'Cerebrum'	'Basic cell groups and regions'	'root'];[9	8	5	4	3	2	1	0];0;0
Anterior olfactory nucleus	layer 1;['Anterior olfactory nucleus	layer 1'	'Anterior olfactory nucleus'	'Olfactory areas'	'Cortical plate'	'Cerebral cortex'	'Cerebrum'	'Basic cell groups and regions'	'root'];[11	8	5	4	3	2	1	0];0;0
Anterior olfactory nucleus	layer 2;['Anterior olfactory nucleus	layer 2'	'Anterior olfactory nucleus'	'Olfactory areas'	'Cortical plate'	'Cerebral cortex'	'Cerebrum'	'Basic cell groups and regions'	'root'];[11	8	5	4	3	2	1	0];0;0
Taenia tecta;['Taenia tecta'	'Olfactory areas'	'Cortical plate'	'Cerebral cortex'	'Cerebrum'	'Basic cell groups and regions'	'root'];[8	5	4	3	2	1	0];11770;11770
Taenia tecta	dorsal part;['Taenia tecta	dorsal part'	'Taenia tecta'	'Olfactory areas'	'Cortical plate'	'Cerebral cortex'	'Cerebrum'	'Basic cell groups and regions'	'root'];[9	8	5	4	3	2	1	0];0;0
Taenia tecta	dorsal part	layers 1-4;['Taenia tecta	dorsal part	layers 1-4'	'Taenia tecta	dorsal part'	'Taenia tecta'	'Olfactory areas'	'Cortical plate'	'Cerebral cortex'	'Cerebrum'	'Basic cell groups and regions'	'root'];[11	9	8	5	4	3	2	1	0];0;0
Taenia tecta	dorsal part	layer 1;['Taenia tecta	dorsal part	layer 1'	'Taenia tecta	dorsal part'	'Taenia tecta'	'Olfactory areas'	'Cortical plate'	'Cerebral cortex'	'Cerebrum'	'Basic cell groups and regions'	'root'];[11	9	8	5	4	3	2	1	0];0;0
Taenia tecta	dorsal part	layer 2;['Taenia tecta	dorsal part	layer 2'	'Taenia tecta	dorsal part'	'Taenia tecta'	'Olfactory areas'	'Cortical plate'	'Cerebral cortex'	'Cerebrum'	'Basic cell groups and regions'	'root'];[11	9	8	5	4	3	2	1	0];0;0
Taenia tecta	dorsal part	layer 3;['Taenia tecta	dorsal part	layer 3'	'Taenia tecta	dorsal part'	'Taenia tecta'	'Olfactory areas'	'Cortical plate'	'Cerebral cortex'	'Cerebrum'	'Basic cell groups and regions'	'root'];[11	9	8	5	4	3	2	1	0];0;0
Taenia tecta	dorsal part	layer 4;['Taenia tecta	dorsal part	layer 4'	'Taenia tecta	dorsal part'	'Taenia tecta'	'Olfactory areas'	'Cortical plate'	'Cerebral cortex'	'Cerebrum'	'Basic cell groups and regions'	'root'];[11	9	8	5	4	3	2	1	0];0;0
Taenia tecta	ventral part;['Taenia tecta	ventral part'	'Taenia tecta'	'Olfactory areas'	'Cortical plate'	'Cerebral cortex'	'Cerebrum'	'Basic cell groups and regions'	'root'];[9	8	5	4	3	2	1	0];0;0
Taenia tecta	ventral part	layers 1-3;['Taenia tecta	ventral part	layers 1-3'	'Taenia tecta	ventral part'	'Taenia tecta'	'Olfactory areas'	'Cortical plate'	'Cerebral cortex'	'Cerebrum'	'Basic cell groups and regions'	'root'];[11	9	8	5	4	3	2	1	0];0;0
Taenia tecta	ventral part	layer 1;['Taenia tecta	ventral part	layer 1'	'Taenia tecta	ventral part'	'Taenia tecta'	'Olfactory areas'	'Cortical plate'	'Cerebral cortex'	'Cerebrum'	'Basic cell groups and regions'	'root'];[11	9	8	5	4	3	2	1	0];0;0
Taenia tecta	ventral part	layer 2;['Taenia tecta	ventral part	layer 2'	'Taenia tecta	ventral part'	'Taenia tecta'	'Olfactory areas'	'Cortical plate'	'Cerebral cortex'	'Cerebrum'	'Basic cell groups and regions'	'root'];[11	9	8	5	4	3	2	1	0];0;0
Taenia tecta	ventral part	layer 3;['Taenia tecta	ventral part	layer 3'	'Taenia tecta	ventral part'	'Taenia tecta'	'Olfactory areas'	'Cortical plate'	'Cerebral cortex'	'Cerebrum'	'Basic cell groups and regions'	'root'];[11	9	8	5	4	3	2	1	0];0;0
Dorsal peduncular area;['Dorsal peduncular area'	'Olfactory areas'	'Cortical plate'	'Cerebral cortex'	'Cerebrum'	'Basic cell groups and regions'	'root'];[8	5	4	3	2	1	0];610;610
Dorsal peduncular area	layer 1;['Dorsal peduncular area	layer 1'	'Dorsal peduncular area'	'Olfactory areas'	'Cortical plate'	'Cerebral cortex'	'Cerebrum'	'Basic cell groups and regions'	'root'];[11	8	5	4	3	2	1	0];0;0
Dorsal peduncular area	layer 2;['Dorsal peduncular area	layer 2'	'Dorsal peduncular area'	'Olfactory areas'	'Cortical plate'	'Cerebral cortex'	'Cerebrum'	'Basic cell groups and regions'	'root'];[11	8	5	4	3	2	1	0];0;0
Dorsal peduncular area	layer 2/3;['Dorsal peduncular area	layer 2/3'	'Dorsal peduncular area'	'Olfactory areas'	'Cortical plate'	'Cerebral cortex'	'Cerebrum'	'Basic cell groups and regions'	'root'];[11	8	5	4	3	2	1	0];0;0
Dorsal peduncular area	layer 5;['Dorsal peduncular area	layer 5'	'Dorsal peduncular area'	'Olfactory areas'	'Cortical plate'	'Cerebral cortex'	'Cerebrum'	'Basic cell groups and regions'	'root'];[11	8	5	4	3	2	1	0];0;0
Dorsal peduncular area	layer 6a;['Dorsal peduncular area	layer 6a'	'Dorsal peduncular area'	'Olfactory areas'	'Cortical plate'	'Cerebral cortex'	'Cerebrum'	'Basic cell groups and regions'	'root'];[11	8	5	4	3	2	1	0];0;0
Piriform area;['Piriform area'	'Olfactory areas'	'Cortical plate'	'Cerebral cortex'	'Cerebrum'	'Basic cell groups and regions'	'root'];[8	5	4	3	2	1	0];135435;135435
Piriform area	layers 1-3;['Piriform area	layers 1-3'	'Piriform area'	'Olfactory areas'	'Cortical plate'	'Cerebral cortex'	'Cerebrum'	'Basic cell groups and regions'	'root'];[11	8	5	4	3	2	1	0];0;0
Piriform area	molecular layer;['Piriform area	molecular layer'	'Piriform area'	'Olfactory areas'	'Cortical plate'	'Cerebral cortex'	'Cerebrum'	'Basic cell groups and regions'	'root'];[11	8	5	4	3	2	1	0];0;0
Piriform area	pyramidal layer;['Piriform area	pyramidal layer'	'Piriform area'	'Olfactory areas'	'Cortical plate'	'Cerebral cortex'	'Cerebrum'	'Basic cell groups and regions'	'root'];[11	8	5	4	3	2	1	0];0;0
Piriform area	polymorph layer;['Piriform area	polymorph layer'	'Piriform area'	'Olfactory areas'	'Cortical plate'	'Cerebral cortex'	'Cerebrum'	'Basic cell groups and regions'	'root'];[11	8	5	4	3	2	1	0];0;0
Nucleus of the lateral olfactory tract;['Nucleus of the lateral olfactory tract'	'Olfactory areas'	'Cortical plate'	'Cerebral cortex'	'Cerebrum'	'Basic cell groups and regions'	'root'];[8	5	4	3	2	1	0];0;0
Nucleus of the lateral olfactory tract	layers 1-3;['Nucleus of the lateral olfactory tract	layers 1-3'	'Nucleus of the lateral olfactory tract'	'Olfactory areas'	'Cortical plate'	'Cerebral cortex'	'Cerebrum'	'Basic cell groups and regions'	'root'];[11	8	5	4	3	2	1	0];0;0
Nucleus of the lateral olfactory tract	molecular layer;['Nucleus of the lateral olfactory tract	molecular layer'	'Nucleus of the lateral olfactory tract'	'Olfactory areas'	'Cortical plate'	'Cerebral cortex'	'Cerebrum'	'Basic cell groups and regions'	'root'];[11	8	5	4	3	2	1	0];0;0
Nucleus of the lateral olfactory tract	pyramidal layer;['Nucleus of the lateral olfactory tract	pyramidal layer'	'Nucleus of the lateral olfactory tract'	'Olfactory areas'	'Cortical plate'	'Cerebral cortex'	'Cerebrum'	'Basic cell groups and regions'	'root'];[11	8	5	4	3	2	1	0];0;0
Nucleus of the lateral olfactory tract	layer 3;['Nucleus of the lateral olfactory tract	layer 3'	'Nucleus of the lateral olfactory tract'	'Olfactory areas'	'Cortical plate'	'Cerebral cortex'	'Cerebrum'	'Basic cell groups and regions'	'root'];[11	8	5	4	3	2	1	0];0;0
Cortical amygdalar area;['Cortical amygdalar area'	'Olfactory areas'	'Cortical plate'	'Cerebral cortex'	'Cerebrum'	'Basic cell groups and regions'	'root'];[8	5	4	3	2	1	0];0;2225
Cortical amygdalar area	anterior part;['Cortical amygdalar area	anterior part'	'Cortical amygdalar area'	'Olfactory areas'	'Cortical plate'	'Cerebral cortex'	'Cerebrum'	'Basic cell groups and regions'	'root'];[9	8	5	4	3	2	1	0];0;0
Cortical amygdalar area	anterior part	layer 1;['Cortical amygdalar area	anterior part	layer 1'	'Cortical amygdalar area	anterior part'	'Cortical amygdalar area'	'Olfactory areas'	'Cortical plate'	'Cerebral cortex'	'Cerebrum'	'Basic cell groups and regions'	'root'];[11	9	8	5	4	3	2	1	0];0;0
Cortical amygdalar area	anterior part	layer 2;['Cortical amygdalar area	anterior part	layer 2'	'Cortical amygdalar area	anterior part'	'Cortical amygdalar area'	'Olfactory areas'	'Cortical plate'	'Cerebral cortex'	'Cerebrum'	'Basic cell groups and regions'	'root'];[11	9	8	5	4	3	2	1	0];0;0
Cortical amygdalar area	anterior part	layer 3;['Cortical amygdalar area	anterior part	layer 3'	'Cortical amygdalar area	anterior part'	'Cortical amygdalar area'	'Olfactory areas'	'Cortical plate'	'Cerebral cortex'	'Cerebrum'	'Basic cell groups and regions'	'root'];[11	9	8	5	4	3	2	1	0];0;0
Cortical amygdalar area	posterior part;['Cortical amygdalar area	posterior part'	'Cortical amygdalar area'	'Olfactory areas'	'Cortical plate'	'Cerebral cortex'	'Cerebrum'	'Basic cell groups and regions'	'root'];[9	8	5	4	3	2	1	0];2225;2225
Cortical amygdalar area	posterior part	lateral zone;['Cortical amygdalar area	posterior part	lateral zone'	'Cortical amygdalar area	posterior part'	'Cortical amygdalar area'	'Olfactory areas'	'Cortical plate'	'Cerebral cortex'	'Cerebrum'	'Basic cell groups and regions'	'root'];[10	9	8	5	4	3	2	1	0];0;0
Cortical amygdalar area	posterior part	lateral zone	layers 1-2;['Cortical amygdalar area	posterior part	lateral zone	layers 1-2'	'Cortical amygdalar area	posterior part	lateral zone'	'Cortical amygdalar area	posterior part'	'Cortical amygdalar area'	'Olfactory areas'	'Cortical plate'	'Cerebral cortex'	'Cerebrum'	'Basic cell groups and regions'	'root'];[11	10	9	8	5	4	3	2	1	0];0;0
Cortical amygdalar area	posterior part	lateral zone	layers 1-3;['Cortical amygdalar area	posterior part	lateral zone	layers 1-3'	'Cortical amygdalar area	posterior part	lateral zone'	'Cortical amygdalar area	posterior part'	'Cortical amygdalar area'	'Olfactory areas'	'Cortical plate'	'Cerebral cortex'	'Cerebrum'	'Basic cell groups and regions'	'root'];[11	10	9	8	5	4	3	2	1	0];0;0
Cortical amygdalar area	posterior part	lateral zone	layer 1;['Cortical amygdalar area	posterior part	lateral zone	layer 1'	'Cortical amygdalar area	posterior part	lateral zone'	'Cortical amygdalar area	posterior part'	'Cortical amygdalar area'	'Olfactory areas'	'Cortical plate'	'Cerebral cortex'	'Cerebrum'	'Basic cell groups and regions'	'root'];[11	10	9	8	5	4	3	2	1	0];0;0
Cortical amygdalar area	posterior part	lateral zone	layer 2;['Cortical amygdalar area	posterior part	lateral zone	layer 2'	'Cortical amygdalar area	posterior part	lateral zone'	'Cortical amygdalar area	posterior part'	'Cortical amygdalar area'	'Olfactory areas'	'Cortical plate'	'Cerebral cortex'	'Cerebrum'	'Basic cell groups and regions'	'root'];[11	10	9	8	5	4	3	2	1	0];0;0
Cortical amygdalar area	posterior part	lateral zone	layer 3;['Cortical amygdalar area	posterior part	lateral zone	layer 3'	'Cortical amygdalar area	posterior part	lateral zone'	'Cortical amygdalar area	posterior part'	'Cortical amygdalar area'	'Olfactory areas'	'Cortical plate'	'Cerebral cortex'	'Cerebrum'	'Basic cell groups and regions'	'root'];[11	10	9	8	5	4	3	2	1	0];0;0
Cortical amygdalar area	posterior part	medial zone;['Cortical amygdalar area	posterior part	medial zone'	'Cortical amygdalar area	posterior part'	'Cortical amygdalar area'	'Olfactory areas'	'Cortical plate'	'Cerebral cortex'	'Cerebrum'	'Basic cell groups and regions'	'root'];[10	9	8	5	4	3	2	1	0];0;0
Cortical amygdalar area	posterior part	medial zone	layers 1-2;['Cortical amygdalar area	posterior part	medial zone	layers 1-2'	'Cortical amygdalar area	posterior part	medial zone'	'Cortical amygdalar area	posterior part'	'Cortical amygdalar area'	'Olfactory areas'	'Cortical plate'	'Cerebral cortex'	'Cerebrum'	'Basic cell groups and regions'	'root'];[11	10	9	8	5	4	3	2	1	0];0;0
Cortical amygdalar area	posterior part	medial zone	layers 1-3;['Cortical amygdalar area	posterior part	medial zone	layers 1-3'	'Cortical amygdalar area	posterior part	medial zone'	'Cortical amygdalar area	posterior part'	'Cortical amygdalar area'	'Olfactory areas'	'Cortical plate'	'Cerebral cortex'	'Cerebrum'	'Basic cell groups and regions'	'root'];[11	10	9	8	5	4	3	2	1	0];0;0
Cortical amygdalar area	posterior part	medial zone	layer 1;['Cortical amygdalar area	posterior part	medial zone	layer 1'	'Cortical amygdalar area	posterior part	medial zone'	'Cortical amygdalar area	posterior part'	'Cortical amygdalar area'	'Olfactory areas'	'Cortical plate'	'Cerebral cortex'	'Cerebrum'	'Basic cell groups and regions'	'root'];[11	10	9	8	5	4	3	2	1	0];0;0
Cortical amygdalar area	posterior part	medial zone	layer 2;['Cortical amygdalar area	posterior part	medial zone	layer 2'	'Cortical amygdalar area	posterior part	medial zone'	'Cortical amygdalar area	posterior part'	'Cortical amygdalar area'	'Olfactory areas'	'Cortical plate'	'Cerebral cortex'	'Cerebrum'	'Basic cell groups and regions'	'root'];[11	10	9	8	5	4	3	2	1	0];0;0
Cortical amygdalar area	posterior part	medial zone	layer 3;['Cortical amygdalar area	posterior part	medial zone	layer 3'	'Cortical amygdalar area	posterior part	medial zone'	'Cortical amygdalar area	posterior part'	'Cortical amygdalar area'	'Olfactory areas'	'Cortical plate'	'Cerebral cortex'	'Cerebrum'	'Basic cell groups and regions'	'root'];[11	10	9	8	5	4	3	2	1	0];0;0
Piriform-amygdalar area;['Piriform-amygdalar area'	'Olfactory areas'	'Cortical plate'	'Cerebral cortex'	'Cerebrum'	'Basic cell groups and regions'	'root'];[8	5	4	3	2	1	0];11;11
Piriform-amygdalar area	layers 1-3;['Piriform-amygdalar area	layers 1-3'	'Piriform-amygdalar area'	'Olfactory areas'	'Cortical plate'	'Cerebral cortex'	'Cerebrum'	'Basic cell groups and regions'	'root'];[11	8	5	4	3	2	1	0];0;0
Piriform-amygdalar area	molecular layer;['Piriform-amygdalar area	molecular layer'	'Piriform-amygdalar area'	'Olfactory areas'	'Cortical plate'	'Cerebral cortex'	'Cerebrum'	'Basic cell groups and regions'	'root'];[11	8	5	4	3	2	1	0];0;0
Piriform-amygdalar area	pyramidal layer;['Piriform-amygdalar area	pyramidal layer'	'Piriform-amygdalar area'	'Olfactory areas'	'Cortical plate'	'Cerebral cortex'	'Cerebrum'	'Basic cell groups and regions'	'root'];[11	8	5	4	3	2	1	0];0;0
Piriform-amygdalar area	polymorph layer;['Piriform-amygdalar area	polymorph layer'	'Piriform-amygdalar area'	'Olfactory areas'	'Cortical plate'	'Cerebral cortex'	'Cerebrum'	'Basic cell groups and regions'	'root'];[11	8	5	4	3	2	1	0];0;0
Postpiriform transition area;['Postpiriform transition area'	'Olfactory areas'	'Cortical plate'	'Cerebral cortex'	'Cerebrum'	'Basic cell groups and regions'	'root'];[8	5	4	3	2	1	0];7358;7358
Postpiriform transition area	layers 1-3;['Postpiriform transition area	layers 1-3'	'Postpiriform transition area'	'Olfactory areas'	'Cortical plate'	'Cerebral cortex'	'Cerebrum'	'Basic cell groups and regions'	'root'];[11	8	5	4	3	2	1	0];0;0
Postpiriform transition area	layers 1;['Postpiriform transition area	layers 1'	'Postpiriform transition area'	'Olfactory areas'	'Cortical plate'	'Cerebral cortex'	'Cerebrum'	'Basic cell groups and regions'	'root'];[11	8	5	4	3	2	1	0];0;0
Postpiriform transition area	layers 2;['Postpiriform transition area	layers 2'	'Postpiriform transition area'	'Olfactory areas'	'Cortical plate'	'Cerebral cortex'	'Cerebrum'	'Basic cell groups and regions'	'root'];[11	8	5	4	3	2	1	0];0;0
Postpiriform transition area	layers 3;['Postpiriform transition area	layers 3'	'Postpiriform transition area'	'Olfactory areas'	'Cortical plate'	'Cerebral cortex'	'Cerebrum'	'Basic cell groups and regions'	'root'];[11	8	5	4	3	2	1	0];0;0
Hippocampal formation;['Hippocampal formation'	'Cortical plate'	'Cerebral cortex'	'Cerebrum'	'Basic cell groups and regions'	'root'];[5	4	3	2	1	0];40315;365085
Hippocampal region;['Hippocampal region'	'Hippocampal formation'	'Cortical plate'	'Cerebral cortex'	'Cerebrum'	'Basic cell groups and regions'	'root'];[6	5	4	3	2	1	0];0;66273
Ammon's horn;"[""Ammon's horn""	'Hippocampal region'	'Hippocampal formation'	'Cortical plate'	'Cerebral cortex'	'Cerebrum'	'Basic cell groups and regions'	'root']";[8	6	5	4	3	2	1	0];0;47836
Field CA1;"['Field CA1'	""Ammon's horn""	'Hippocampal region'	'Hippocampal formation'	'Cortical plate'	'Cerebral cortex'	'Cerebrum'	'Basic cell groups and regions'	'root']";[9	8	6	5	4	3	2	1	0];33730;33730
Field CA1	stratum lacunosum-moleculare;"['Field CA1	stratum lacunosum-moleculare'	'Field CA1'	""Ammon's horn""	'Hippocampal region'	'Hippocampal formation'	'Cortical plate'	'Cerebral cortex'	'Cerebrum'	'Basic cell groups and regions'	'root']";[11	9	8	6	5	4	3	2	1	0];0;0
Field CA1	stratum oriens;"['Field CA1	stratum oriens'	'Field CA1'	""Ammon's horn""	'Hippocampal region'	'Hippocampal formation'	'Cortical plate'	'Cerebral cortex'	'Cerebrum'	'Basic cell groups and regions'	'root']";[11	9	8	6	5	4	3	2	1	0];0;0
Field CA1	pyramidal layer;"['Field CA1	pyramidal layer'	'Field CA1'	""Ammon's horn""	'Hippocampal region'	'Hippocampal formation'	'Cortical plate'	'Cerebral cortex'	'Cerebrum'	'Basic cell groups and regions'	'root']";[11	9	8	6	5	4	3	2	1	0];0;0
Field CA1	stratum radiatum;"['Field CA1	stratum radiatum'	'Field CA1'	""Ammon's horn""	'Hippocampal region'	'Hippocampal formation'	'Cortical plate'	'Cerebral cortex'	'Cerebrum'	'Basic cell groups and regions'	'root']";[11	9	8	6	5	4	3	2	1	0];0;0
Field CA2;"['Field CA2'	""Ammon's horn""	'Hippocampal region'	'Hippocampal formation'	'Cortical plate'	'Cerebral cortex'	'Cerebrum'	'Basic cell groups and regions'	'root']";[9	8	6	5	4	3	2	1	0];4345;4345
Field CA2	stratum lacunosum-moleculare;"['Field CA2	stratum lacunosum-moleculare'	'Field CA2'	""Ammon's horn""	'Hippocampal region'	'Hippocampal formation'	'Cortical plate'	'Cerebral cortex'	'Cerebrum'	'Basic cell groups and regions'	'root']";[11	9	8	6	5	4	3	2	1	0];0;0
Field CA2	stratum oriens;"['Field CA2	stratum oriens'	'Field CA2'	""Ammon's horn""	'Hippocampal region'	'Hippocampal formation'	'Cortical plate'	'Cerebral cortex'	'Cerebrum'	'Basic cell groups and regions'	'root']";[11	9	8	6	5	4	3	2	1	0];0;0
Field CA2	pyramidal layer;"['Field CA2	pyramidal layer'	'Field CA2'	""Ammon's horn""	'Hippocampal region'	'Hippocampal formation'	'Cortical plate'	'Cerebral cortex'	'Cerebrum'	'Basic cell groups and regions'	'root']";[11	9	8	6	5	4	3	2	1	0];0;0
Field CA2	stratum radiatum;"['Field CA2	stratum radiatum'	'Field CA2'	""Ammon's horn""	'Hippocampal region'	'Hippocampal formation'	'Cortical plate'	'Cerebral cortex'	'Cerebrum'	'Basic cell groups and regions'	'root']";[11	9	8	6	5	4	3	2	1	0];0;0
Field CA3;"['Field CA3'	""Ammon's horn""	'Hippocampal region'	'Hippocampal formation'	'Cortical plate'	'Cerebral cortex'	'Cerebrum'	'Basic cell groups and regions'	'root']";[9	8	6	5	4	3	2	1	0];9761;9761
Field CA3	stratum lacunosum-moleculare;"['Field CA3	stratum lacunosum-moleculare'	'Field CA3'	""Ammon's horn""	'Hippocampal region'	'Hippocampal formation'	'Cortical plate'	'Cerebral cortex'	'Cerebrum'	'Basic cell groups and regions'	'root']";[11	9	8	6	5	4	3	2	1	0];0;0
Field CA3	stratum lucidum;"['Field CA3	stratum lucidum'	'Field CA3'	""Ammon's horn""	'Hippocampal region'	'Hippocampal formation'	'Cortical plate'	'Cerebral cortex'	'Cerebrum'	'Basic cell groups and regions'	'root']";[11	9	8	6	5	4	3	2	1	0];0;0
Field CA3	stratum oriens;"['Field CA3	stratum oriens'	'Field CA3'	""Ammon's horn""	'Hippocampal region'	'Hippocampal formation'	'Cortical plate'	'Cerebral cortex'	'Cerebrum'	'Basic cell groups and regions'	'root']";[11	9	8	6	5	4	3	2	1	0];0;0
Field CA3	pyramidal layer;"['Field CA3	pyramidal layer'	'Field CA3'	""Ammon's horn""	'Hippocampal region'	'Hippocampal formation'	'Cortical plate'	'Cerebral cortex'	'Cerebrum'	'Basic cell groups and regions'	'root']";[11	9	8	6	5	4	3	2	1	0];0;0
Field CA3	stratum radiatum;"['Field CA3	stratum radiatum'	'Field CA3'	""Ammon's horn""	'Hippocampal region'	'Hippocampal formation'	'Cortical plate'	'Cerebral cortex'	'Cerebrum'	'Basic cell groups and regions'	'root']";[11	9	8	6	5	4	3	2	1	0];0;0
Dentate gyrus;['Dentate gyrus'	'Hippocampal region'	'Hippocampal formation'	'Cortical plate'	'Cerebral cortex'	'Cerebrum'	'Basic cell groups and regions'	'root'];[8	6	5	4	3	2	1	0];0;17426
Dentate gyrus	molecular layer;['Dentate gyrus	molecular layer'	'Dentate gyrus'	'Hippocampal region'	'Hippocampal formation'	'Cortical plate'	'Cerebral cortex'	'Cerebrum'	'Basic cell groups and regions'	'root'];[11	8	6	5	4	3	2	1	0];7665;7665
Dentate gyrus	polymorph layer;['Dentate gyrus	polymorph layer'	'Dentate gyrus'	'Hippocampal region'	'Hippocampal formation'	'Cortical plate'	'Cerebral cortex'	'Cerebrum'	'Basic cell groups and regions'	'root'];[11	8	6	5	4	3	2	1	0];1638;1638
Dentate gyrus	granule cell layer;['Dentate gyrus	granule cell layer'	'Dentate gyrus'	'Hippocampal region'	'Hippocampal formation'	'Cortical plate'	'Cerebral cortex'	'Cerebrum'	'Basic cell groups and regions'	'root'];[11	8	6	5	4	3	2	1	0];8123;8123
Dentate gyrus	subgranular zone;['Dentate gyrus	subgranular zone'	'Dentate gyrus'	'Hippocampal region'	'Hippocampal formation'	'Cortical plate'	'Cerebral cortex'	'Cerebrum'	'Basic cell groups and regions'	'root'];[11	8	6	5	4	3	2	1	0];0;0
Dentate gyrus crest;['Dentate gyrus crest'	'Dentate gyrus'	'Hippocampal region'	'Hippocampal formation'	'Cortical plate'	'Cerebral cortex'	'Cerebrum'	'Basic cell groups and regions'	'root'];[9	8	6	5	4	3	2	1	0];0;0
Dentate gyrus crest	molecular layer;['Dentate gyrus crest	molecular layer'	'Dentate gyrus crest'	'Dentate gyrus'	'Hippocampal region'	'Hippocampal formation'	'Cortical plate'	'Cerebral cortex'	'Cerebrum'	'Basic cell groups and regions'	'root'];[11	9	8	6	5	4	3	2	1	0];0;0
Dentate gyrus crest	polymorph layer;['Dentate gyrus crest	polymorph layer'	'Dentate gyrus crest'	'Dentate gyrus'	'Hippocampal region'	'Hippocampal formation'	'Cortical plate'	'Cerebral cortex'	'Cerebrum'	'Basic cell groups and regions'	'root'];[11	9	8	6	5	4	3	2	1	0];0;0
Dentate gyrus crest	granule cell layer;['Dentate gyrus crest	granule cell layer'	'Dentate gyrus crest'	'Dentate gyrus'	'Hippocampal region'	'Hippocampal formation'	'Cortical plate'	'Cerebral cortex'	'Cerebrum'	'Basic cell groups and regions'	'root'];[11	9	8	6	5	4	3	2	1	0];0;0
Dentate gyrus lateral blade;['Dentate gyrus lateral blade'	'Dentate gyrus'	'Hippocampal region'	'Hippocampal formation'	'Cortical plate'	'Cerebral cortex'	'Cerebrum'	'Basic cell groups and regions'	'root'];[9	8	6	5	4	3	2	1	0];0;0
Dentate gyrus lateral blade	molecular layer;['Dentate gyrus lateral blade	molecular layer'	'Dentate gyrus lateral blade'	'Dentate gyrus'	'Hippocampal region'	'Hippocampal formation'	'Cortical plate'	'Cerebral cortex'	'Cerebrum'	'Basic cell groups and regions'	'root'];[11	9	8	6	5	4	3	2	1	0];0;0
Dentate gyrus lateral blade	polymorph layer;['Dentate gyrus lateral blade	polymorph layer'	'Dentate gyrus lateral blade'	'Dentate gyrus'	'Hippocampal region'	'Hippocampal formation'	'Cortical plate'	'Cerebral cortex'	'Cerebrum'	'Basic cell groups and regions'	'root'];[11	9	8	6	5	4	3	2	1	0];0;0
Dentate gyrus lateral blade	granule cell layer;['Dentate gyrus lateral blade	granule cell layer'	'Dentate gyrus lateral blade'	'Dentate gyrus'	'Hippocampal region'	'Hippocampal formation'	'Cortical plate'	'Cerebral cortex'	'Cerebrum'	'Basic cell groups and regions'	'root'];[11	9	8	6	5	4	3	2	1	0];0;0
Dentate gyrus medial blade;['Dentate gyrus medial blade'	'Dentate gyrus'	'Hippocampal region'	'Hippocampal formation'	'Cortical plate'	'Cerebral cortex'	'Cerebrum'	'Basic cell groups and regions'	'root'];[9	8	6	5	4	3	2	1	0];0;0
Dentate gyrus medial blade	molecular layer;['Dentate gyrus medial blade	molecular layer'	'Dentate gyrus medial blade'	'Dentate gyrus'	'Hippocampal region'	'Hippocampal formation'	'Cortical plate'	'Cerebral cortex'	'Cerebrum'	'Basic cell groups and regions'	'root'];[11	9	8	6	5	4	3	2	1	0];0;0
Dentate gyrus medial blade	polymorph layer;['Dentate gyrus medial blade	polymorph layer'	'Dentate gyrus medial blade'	'Dentate gyrus'	'Hippocampal region'	'Hippocampal formation'	'Cortical plate'	'Cerebral cortex'	'Cerebrum'	'Basic cell groups and regions'	'root'];[11	9	8	6	5	4	3	2	1	0];0;0
Dentate gyrus medial blade	granule cell layer;['Dentate gyrus medial blade	granule cell layer'	'Dentate gyrus medial blade'	'Dentate gyrus'	'Hippocampal region'	'Hippocampal formation'	'Cortical plate'	'Cerebral cortex'	'Cerebrum'	'Basic cell groups and regions'	'root'];[11	9	8	6	5	4	3	2	1	0];0;0
Fasciola cinerea;['Fasciola cinerea'	'Hippocampal region'	'Hippocampal formation'	'Cortical plate'	'Cerebral cortex'	'Cerebrum'	'Basic cell groups and regions'	'root'];[8	6	5	4	3	2	1	0];984;984
Induseum griseum;['Induseum griseum'	'Hippocampal region'	'Hippocampal formation'	'Cortical plate'	'Cerebral cortex'	'Cerebrum'	'Basic cell groups and regions'	'root'];[8	6	5	4	3	2	1	0];27;27
Retrohippocampal region;['Retrohippocampal region'	'Hippocampal formation'	'Cortical plate'	'Cerebral cortex'	'Cerebrum'	'Basic cell groups and regions'	'root'];[6	5	4	3	2	1	0];0;258497
Entorhinal area;['Entorhinal area'	'Retrohippocampal region'	'Hippocampal formation'	'Cortical plate'	'Cerebral cortex'	'Cerebrum'	'Basic cell groups and regions'	'root'];[8	6	5	4	3	2	1	0];0;185756
Entorhinal area	lateral part;['Entorhinal area	lateral part'	'Entorhinal area'	'Retrohippocampal region'	'Hippocampal formation'	'Cortical plate'	'Cerebral cortex'	'Cerebrum'	'Basic cell groups and regions'	'root'];[9	8	6	5	4	3	2	1	0];126566;126566
Entorhinal area	lateral part	layer 1;['Entorhinal area	lateral part	layer 1'	'Entorhinal area	lateral part'	'Entorhinal area'	'Retrohippocampal region'	'Hippocampal formation'	'Cortical plate'	'Cerebral cortex'	'Cerebrum'	'Basic cell groups and regions'	'root'];[11	9	8	6	5	4	3	2	1	0];0;0
Entorhinal area	lateral part	layer 2;['Entorhinal area	lateral part	layer 2'	'Entorhinal area	lateral part'	'Entorhinal area'	'Retrohippocampal region'	'Hippocampal formation'	'Cortical plate'	'Cerebral cortex'	'Cerebrum'	'Basic cell groups and regions'	'root'];[11	9	8	6	5	4	3	2	1	0];0;0
Entorhinal area	lateral part	layer 2/3;['Entorhinal area	lateral part	layer 2/3'	'Entorhinal area	lateral part'	'Entorhinal area'	'Retrohippocampal region'	'Hippocampal formation'	'Cortical plate'	'Cerebral cortex'	'Cerebrum'	'Basic cell groups and regions'	'root'];[11	9	8	6	5	4	3	2	1	0];0;0
Entorhinal area	lateral part	layer 2a;['Entorhinal area	lateral part	layer 2a'	'Entorhinal area	lateral part'	'Entorhinal area'	'Retrohippocampal region'	'Hippocampal formation'	'Cortical plate'	'Cerebral cortex'	'Cerebrum'	'Basic cell groups and regions'	'root'];[11	9	8	6	5	4	3	2	1	0];0;0
Entorhinal area	lateral part	layer 2b;['Entorhinal area	lateral part	layer 2b'	'Entorhinal area	lateral part'	'Entorhinal area'	'Retrohippocampal region'	'Hippocampal formation'	'Cortical plate'	'Cerebral cortex'	'Cerebrum'	'Basic cell groups and regions'	'root'];[11	9	8	6	5	4	3	2	1	0];0;0
Entorhinal area	lateral part	layer 3;['Entorhinal area	lateral part	layer 3'	'Entorhinal area	lateral part'	'Entorhinal area'	'Retrohippocampal region'	'Hippocampal formation'	'Cortical plate'	'Cerebral cortex'	'Cerebrum'	'Basic cell groups and regions'	'root'];[11	9	8	6	5	4	3	2	1	0];0;0
Entorhinal area	lateral part	layer 4;['Entorhinal area	lateral part	layer 4'	'Entorhinal area	lateral part'	'Entorhinal area'	'Retrohippocampal region'	'Hippocampal formation'	'Cortical plate'	'Cerebral cortex'	'Cerebrum'	'Basic cell groups and regions'	'root'];[11	9	8	6	5	4	3	2	1	0];0;0
Entorhinal area	lateral part	layer 4/5;['Entorhinal area	lateral part	layer 4/5'	'Entorhinal area	lateral part'	'Entorhinal area'	'Retrohippocampal region'	'Hippocampal formation'	'Cortical plate'	'Cerebral cortex'	'Cerebrum'	'Basic cell groups and regions'	'root'];[11	9	8	6	5	4	3	2	1	0];0;0
Entorhinal area	lateral part	layer 5;['Entorhinal area	lateral part	layer 5'	'Entorhinal area	lateral part'	'Entorhinal area'	'Retrohippocampal region'	'Hippocampal formation'	'Cortical plate'	'Cerebral cortex'	'Cerebrum'	'Basic cell groups and regions'	'root'];[11	9	8	6	5	4	3	2	1	0];0;0
Entorhinal area	lateral part	layer 5/6;['Entorhinal area	lateral part	layer 5/6'	'Entorhinal area	lateral part'	'Entorhinal area'	'Retrohippocampal region'	'Hippocampal formation'	'Cortical plate'	'Cerebral cortex'	'Cerebrum'	'Basic cell groups and regions'	'root'];[11	9	8	6	5	4	3	2	1	0];0;0
Entorhinal area	lateral part	layer 6a;['Entorhinal area	lateral part	layer 6a'	'Entorhinal area	lateral part'	'Entorhinal area'	'Retrohippocampal region'	'Hippocampal formation'	'Cortical plate'	'Cerebral cortex'	'Cerebrum'	'Basic cell groups and regions'	'root'];[11	9	8	6	5	4	3	2	1	0];0;0
Entorhinal area	lateral part	layer 6b;['Entorhinal area	lateral part	layer 6b'	'Entorhinal area	lateral part'	'Entorhinal area'	'Retrohippocampal region'	'Hippocampal formation'	'Cortical plate'	'Cerebral cortex'	'Cerebrum'	'Basic cell groups and regions'	'root'];[11	9	8	6	5	4	3	2	1	0];0;0
Entorhinal area	medial part	dorsal zone;['Entorhinal area	medial part	dorsal zone'	'Entorhinal area'	'Retrohippocampal region'	'Hippocampal formation'	'Cortical plate'	'Cerebral cortex'	'Cerebrum'	'Basic cell groups and regions'	'root'];[9	8	6	5	4	3	2	1	0];56823;56823
Entorhinal area	medial part	dorsal zone	layer 1;['Entorhinal area	medial part	dorsal zone	layer 1'	'Entorhinal area	medial part	dorsal zone'	'Entorhinal area'	'Retrohippocampal region'	'Hippocampal formation'	'Cortical plate'	'Cerebral cortex'	'Cerebrum'	'Basic cell groups and regions'	'root'];[11	9	8	6	5	4	3	2	1	0];0;0
Entorhinal area	medial part	dorsal zone	layer 2;['Entorhinal area	medial part	dorsal zone	layer 2'	'Entorhinal area	medial part	dorsal zone'	'Entorhinal area'	'Retrohippocampal region'	'Hippocampal formation'	'Cortical plate'	'Cerebral cortex'	'Cerebrum'	'Basic cell groups and regions'	'root'];[11	9	8	6	5	4	3	2	1	0];0;0
Entorhinal area	medial part	dorsal zone	layer 2a;['Entorhinal area	medial part	dorsal zone	layer 2a'	'Entorhinal area	medial part	dorsal zone'	'Entorhinal area'	'Retrohippocampal region'	'Hippocampal formation'	'Cortical plate'	'Cerebral cortex'	'Cerebrum'	'Basic cell groups and regions'	'root'];[11	9	8	6	5	4	3	2	1	0];0;0
Entorhinal area	medial part	dorsal zone	layer 2b;['Entorhinal area	medial part	dorsal zone	layer 2b'	'Entorhinal area	medial part	dorsal zone'	'Entorhinal area'	'Retrohippocampal region'	'Hippocampal formation'	'Cortical plate'	'Cerebral cortex'	'Cerebrum'	'Basic cell groups and regions'	'root'];[11	9	8	6	5	4	3	2	1	0];0;0
Entorhinal area	medial part	dorsal zone	layer 3;['Entorhinal area	medial part	dorsal zone	layer 3'	'Entorhinal area	medial part	dorsal zone'	'Entorhinal area'	'Retrohippocampal region'	'Hippocampal formation'	'Cortical plate'	'Cerebral cortex'	'Cerebrum'	'Basic cell groups and regions'	'root'];[11	9	8	6	5	4	3	2	1	0];0;0
Entorhinal area	medial part	dorsal zone	layer 4;['Entorhinal area	medial part	dorsal zone	layer 4'	'Entorhinal area	medial part	dorsal zone'	'Entorhinal area'	'Retrohippocampal region'	'Hippocampal formation'	'Cortical plate'	'Cerebral cortex'	'Cerebrum'	'Basic cell groups and regions'	'root'];[11	9	8	6	5	4	3	2	1	0];0;0
Entorhinal area	medial part	dorsal zone	layer 5;['Entorhinal area	medial part	dorsal zone	layer 5'	'Entorhinal area	medial part	dorsal zone'	'Entorhinal area'	'Retrohippocampal region'	'Hippocampal formation'	'Cortical plate'	'Cerebral cortex'	'Cerebrum'	'Basic cell groups and regions'	'root'];[11	9	8	6	5	4	3	2	1	0];0;0
Entorhinal area	medial part	dorsal zone	layer 5/6;['Entorhinal area	medial part	dorsal zone	layer 5/6'	'Entorhinal area	medial part	dorsal zone'	'Entorhinal area'	'Retrohippocampal region'	'Hippocampal formation'	'Cortical plate'	'Cerebral cortex'	'Cerebrum'	'Basic cell groups and regions'	'root'];[11	9	8	6	5	4	3	2	1	0];0;0
Entorhinal area	medial part	dorsal zone	layer 6;['Entorhinal area	medial part	dorsal zone	layer 6'	'Entorhinal area	medial part	dorsal zone'	'Entorhinal area'	'Retrohippocampal region'	'Hippocampal formation'	'Cortical plate'	'Cerebral cortex'	'Cerebrum'	'Basic cell groups and regions'	'root'];[11	9	8	6	5	4	3	2	1	0];0;0
Entorhinal area	medial part	ventral zone;['Entorhinal area	medial part	ventral zone'	'Entorhinal area'	'Retrohippocampal region'	'Hippocampal formation'	'Cortical plate'	'Cerebral cortex'	'Cerebrum'	'Basic cell groups and regions'	'root'];[9	8	6	5	4	3	2	1	0];2367;2367
Entorhinal area	medial part	ventral zone	layer 1;['Entorhinal area	medial part	ventral zone	layer 1'	'Entorhinal area	medial part	ventral zone'	'Entorhinal area'	'Retrohippocampal region'	'Hippocampal formation'	'Cortical plate'	'Cerebral cortex'	'Cerebrum'	'Basic cell groups and regions'	'root'];[11	9	8	6	5	4	3	2	1	0];0;0
Entorhinal area	medial part	ventral zone	layer 2;['Entorhinal area	medial part	ventral zone	layer 2'	'Entorhinal area	medial part	ventral zone'	'Entorhinal area'	'Retrohippocampal region'	'Hippocampal formation'	'Cortical plate'	'Cerebral cortex'	'Cerebrum'	'Basic cell groups and regions'	'root'];[11	9	8	6	5	4	3	2	1	0];0;0
Entorhinal area	medial part	ventral zone	layer 3;['Entorhinal area	medial part	ventral zone	layer 3'	'Entorhinal area	medial part	ventral zone'	'Entorhinal area'	'Retrohippocampal region'	'Hippocampal formation'	'Cortical plate'	'Cerebral cortex'	'Cerebrum'	'Basic cell groups and regions'	'root'];[11	9	8	6	5	4	3	2	1	0];0;0
Entorhinal area	medial part	ventral zone	layer 4;['Entorhinal area	medial part	ventral zone	layer 4'	'Entorhinal area	medial part	ventral zone'	'Entorhinal area'	'Retrohippocampal region'	'Hippocampal formation'	'Cortical plate'	'Cerebral cortex'	'Cerebrum'	'Basic cell groups and regions'	'root'];[11	9	8	6	5	4	3	2	1	0];0;0
Entorhinal area	medial part	ventral zone	layer 5/6;['Entorhinal area	medial part	ventral zone	layer 5/6'	'Entorhinal area	medial part	ventral zone'	'Entorhinal area'	'Retrohippocampal region'	'Hippocampal formation'	'Cortical plate'	'Cerebral cortex'	'Cerebrum'	'Basic cell groups and regions'	'root'];[11	9	8	6	5	4	3	2	1	0];0;0
Parasubiculum;['Parasubiculum'	'Retrohippocampal region'	'Hippocampal formation'	'Cortical plate'	'Cerebral cortex'	'Cerebrum'	'Basic cell groups and regions'	'root'];[8	6	5	4	3	2	1	0];19666;19666
Parasubiculum	layer 1;['Parasubiculum	layer 1'	'Parasubiculum'	'Retrohippocampal region'	'Hippocampal formation'	'Cortical plate'	'Cerebral cortex'	'Cerebrum'	'Basic cell groups and regions'	'root'];[11	8	6	5	4	3	2	1	0];0;0
Parasubiculum	layer 2;['Parasubiculum	layer 2'	'Parasubiculum'	'Retrohippocampal region'	'Hippocampal formation'	'Cortical plate'	'Cerebral cortex'	'Cerebrum'	'Basic cell groups and regions'	'root'];[11	8	6	5	4	3	2	1	0];0;0
Parasubiculum	layer 3;['Parasubiculum	layer 3'	'Parasubiculum'	'Retrohippocampal region'	'Hippocampal formation'	'Cortical plate'	'Cerebral cortex'	'Cerebrum'	'Basic cell groups and regions'	'root'];[11	8	6	5	4	3	2	1	0];0;0
Postsubiculum;['Postsubiculum'	'Retrohippocampal region'	'Hippocampal formation'	'Cortical plate'	'Cerebral cortex'	'Cerebrum'	'Basic cell groups and regions'	'root'];[8	6	5	4	3	2	1	0];11102;11102
Postsubiculum	layer 1;['Postsubiculum	layer 1'	'Postsubiculum'	'Retrohippocampal region'	'Hippocampal formation'	'Cortical plate'	'Cerebral cortex'	'Cerebrum'	'Basic cell groups and regions'	'root'];[11	8	6	5	4	3	2	1	0];0;0
Postsubiculum	layer 2;['Postsubiculum	layer 2'	'Postsubiculum'	'Retrohippocampal region'	'Hippocampal formation'	'Cortical plate'	'Cerebral cortex'	'Cerebrum'	'Basic cell groups and regions'	'root'];[11	8	6	5	4	3	2	1	0];0;0
Postsubiculum	layer 3;['Postsubiculum	layer 3'	'Postsubiculum'	'Retrohippocampal region'	'Hippocampal formation'	'Cortical plate'	'Cerebral cortex'	'Cerebrum'	'Basic cell groups and regions'	'root'];[11	8	6	5	4	3	2	1	0];0;0
Presubiculum;['Presubiculum'	'Retrohippocampal region'	'Hippocampal formation'	'Cortical plate'	'Cerebral cortex'	'Cerebrum'	'Basic cell groups and regions'	'root'];[8	6	5	4	3	2	1	0];10429;10429
Presubiculum	layer 1;['Presubiculum	layer 1'	'Presubiculum'	'Retrohippocampal region'	'Hippocampal formation'	'Cortical plate'	'Cerebral cortex'	'Cerebrum'	'Basic cell groups and regions'	'root'];[11	8	6	5	4	3	2	1	0];0;0
Presubiculum	layer 2;['Presubiculum	layer 2'	'Presubiculum'	'Retrohippocampal region'	'Hippocampal formation'	'Cortical plate'	'Cerebral cortex'	'Cerebrum'	'Basic cell groups and regions'	'root'];[11	8	6	5	4	3	2	1	0];0;0
Presubiculum	layer 3;['Presubiculum	layer 3'	'Presubiculum'	'Retrohippocampal region'	'Hippocampal formation'	'Cortical plate'	'Cerebral cortex'	'Cerebrum'	'Basic cell groups and regions'	'root'];[11	8	6	5	4	3	2	1	0];0;0
Subiculum;['Subiculum'	'Retrohippocampal region'	'Hippocampal formation'	'Cortical plate'	'Cerebral cortex'	'Cerebrum'	'Basic cell groups and regions'	'root'];[8	6	5	4	3	2	1	0];31544;31544
Subiculum	dorsal part;['Subiculum	dorsal part'	'Subiculum'	'Retrohippocampal region'	'Hippocampal formation'	'Cortical plate'	'Cerebral cortex'	'Cerebrum'	'Basic cell groups and regions'	'root'];[9	8	6	5	4	3	2	1	0];0;0
Subiculum	dorsal part	molecular layer;['Subiculum	dorsal part	molecular layer'	'Subiculum	dorsal part'	'Subiculum'	'Retrohippocampal region'	'Hippocampal formation'	'Cortical plate'	'Cerebral cortex'	'Cerebrum'	'Basic cell groups and regions'	'root'];[11	9	8	6	5	4	3	2	1	0];0;0
Subiculum	dorsal part	pyramidal layer;['Subiculum	dorsal part	pyramidal layer'	'Subiculum	dorsal part'	'Subiculum'	'Retrohippocampal region'	'Hippocampal formation'	'Cortical plate'	'Cerebral cortex'	'Cerebrum'	'Basic cell groups and regions'	'root'];[11	9	8	6	5	4	3	2	1	0];0;0
Subiculum	dorsal part	stratum radiatum;['Subiculum	dorsal part	stratum radiatum'	'Subiculum	dorsal part'	'Subiculum'	'Retrohippocampal region'	'Hippocampal formation'	'Cortical plate'	'Cerebral cortex'	'Cerebrum'	'Basic cell groups and regions'	'root'];[11	9	8	6	5	4	3	2	1	0];0;0
Subiculum	ventral part;['Subiculum	ventral part'	'Subiculum'	'Retrohippocampal region'	'Hippocampal formation'	'Cortical plate'	'Cerebral cortex'	'Cerebrum'	'Basic cell groups and regions'	'root'];[9	8	6	5	4	3	2	1	0];0;0
Subiculum	ventral part	molecular layer;['Subiculum	ventral part	molecular layer'	'Subiculum	ventral part'	'Subiculum'	'Retrohippocampal region'	'Hippocampal formation'	'Cortical plate'	'Cerebral cortex'	'Cerebrum'	'Basic cell groups and regions'	'root'];[11	9	8	6	5	4	3	2	1	0];0;0
Subiculum	ventral part	pyramidal layer;['Subiculum	ventral part	pyramidal layer'	'Subiculum	ventral part'	'Subiculum'	'Retrohippocampal region'	'Hippocampal formation'	'Cortical plate'	'Cerebral cortex'	'Cerebrum'	'Basic cell groups and regions'	'root'];[11	9	8	6	5	4	3	2	1	0];0;0
Subiculum	ventral part	stratum radiatum;['Subiculum	ventral part	stratum radiatum'	'Subiculum	ventral part'	'Subiculum'	'Retrohippocampal region'	'Hippocampal formation'	'Cortical plate'	'Cerebral cortex'	'Cerebrum'	'Basic cell groups and regions'	'root'];[11	9	8	6	5	4	3	2	1	0];0;0
Prosubiculum;['Prosubiculum'	'Retrohippocampal region'	'Hippocampal formation'	'Cortical plate'	'Cerebral cortex'	'Cerebrum'	'Basic cell groups and regions'	'root'];[8	6	5	4	3	2	1	0];0;0
Prosubiculum	dorsal part;['Prosubiculum	dorsal part'	'Prosubiculum'	'Retrohippocampal region'	'Hippocampal formation'	'Cortical plate'	'Cerebral cortex'	'Cerebrum'	'Basic cell groups and regions'	'root'];[9	8	6	5	4	3	2	1	0];0;0
Prosubiculum	dorsal part	molecular layer;['Prosubiculum	dorsal part	molecular layer'	'Prosubiculum	dorsal part'	'Prosubiculum'	'Retrohippocampal region'	'Hippocampal formation'	'Cortical plate'	'Cerebral cortex'	'Cerebrum'	'Basic cell groups and regions'	'root'];[11	9	8	6	5	4	3	2	1	0];0;0
Prosubiculum	dorsal part	pyramidal layer;['Prosubiculum	dorsal part	pyramidal layer'	'Prosubiculum	dorsal part'	'Prosubiculum'	'Retrohippocampal region'	'Hippocampal formation'	'Cortical plate'	'Cerebral cortex'	'Cerebrum'	'Basic cell groups and regions'	'root'];[11	9	8	6	5	4	3	2	1	0];0;0
Prosubiculum	dorsal part	stratum radiatum;['Prosubiculum	dorsal part	stratum radiatum'	'Prosubiculum	dorsal part'	'Prosubiculum'	'Retrohippocampal region'	'Hippocampal formation'	'Cortical plate'	'Cerebral cortex'	'Cerebrum'	'Basic cell groups and regions'	'root'];[11	9	8	6	5	4	3	2	1	0];0;0
Prosubiculum	ventral part;['Prosubiculum	ventral part'	'Prosubiculum'	'Retrohippocampal region'	'Hippocampal formation'	'Cortical plate'	'Cerebral cortex'	'Cerebrum'	'Basic cell groups and regions'	'root'];[9	8	6	5	4	3	2	1	0];0;0
Prosubiculum	ventral part	molecular layer;['Prosubiculum	ventral part	molecular layer'	'Prosubiculum	ventral part'	'Prosubiculum'	'Retrohippocampal region'	'Hippocampal formation'	'Cortical plate'	'Cerebral cortex'	'Cerebrum'	'Basic cell groups and regions'	'root'];[11	9	8	6	5	4	3	2	1	0];0;0
Prosubiculum	ventral part	pyramidal layer;['Prosubiculum	ventral part	pyramidal layer'	'Prosubiculum	ventral part'	'Prosubiculum'	'Retrohippocampal region'	'Hippocampal formation'	'Cortical plate'	'Cerebral cortex'	'Cerebrum'	'Basic cell groups and regions'	'root'];[11	9	8	6	5	4	3	2	1	0];0;0
Prosubiculum	ventral part	stratum radiatum;['Prosubiculum	ventral part	stratum radiatum'	'Prosubiculum	ventral part'	'Prosubiculum'	'Retrohippocampal region'	'Hippocampal formation'	'Cortical plate'	'Cerebral cortex'	'Cerebrum'	'Basic cell groups and regions'	'root'];[11	9	8	6	5	4	3	2	1	0];0;0
Hippocampo-amygdalar transition area;['Hippocampo-amygdalar transition area'	'Retrohippocampal region'	'Hippocampal formation'	'Cortical plate'	'Cerebral cortex'	'Cerebrum'	'Basic cell groups and regions'	'root'];[8	6	5	4	3	2	1	0];0;0
Area prostriata;['Area prostriata'	'Retrohippocampal region'	'Hippocampal formation'	'Cortical plate'	'Cerebral cortex'	'Cerebrum'	'Basic cell groups and regions'	'root'];[8	6	5	4	3	2	1	0];0;0
Cortical subplate;['Cortical subplate'	'Cerebral cortex'	'Cerebrum'	'Basic cell groups and regions'	'root'];[5	3	2	1	0];2940;34211
Layer 6b	isocortex;['Layer 6b	isocortex'	'Cortical subplate'	'Cerebral cortex'	'Cerebrum'	'Basic cell groups and regions'	'root'];[11	5	3	2	1	0];0;0
Claustrum;['Claustrum'	'Cortical subplate'	'Cerebral cortex'	'Cerebrum'	'Basic cell groups and regions'	'root'];[8	5	3	2	1	0];8726;8726
Endopiriform nucleus;['Endopiriform nucleus'	'Cortical subplate'	'Cerebral cortex'	'Cerebrum'	'Basic cell groups and regions'	'root'];[8	5	3	2	1	0];0;9206
Endopiriform nucleus	dorsal part;['Endopiriform nucleus	dorsal part'	'Endopiriform nucleus'	'Cortical subplate'	'Cerebral cortex'	'Cerebrum'	'Basic cell groups and regions'	'root'];[9	8	5	3	2	1	0];8468;8468
Endopiriform nucleus	ventral part;['Endopiriform nucleus	ventral part'	'Endopiriform nucleus'	'Cortical subplate'	'Cerebral cortex'	'Cerebrum'	'Basic cell groups and regions'	'root'];[9	8	5	3	2	1	0];738;738
Lateral amygdalar nucleus;['Lateral amygdalar nucleus'	'Cortical subplate'	'Cerebral cortex'	'Cerebrum'	'Basic cell groups and regions'	'root'];[8	5	3	2	1	0];2866;2866
Basolateral amygdalar nucleus;['Basolateral amygdalar nucleus'	'Cortical subplate'	'Cerebral cortex'	'Cerebrum'	'Basic cell groups and regions'	'root'];[8	5	3	2	1	0];0;9379
Basolateral amygdalar nucleus	anterior part;['Basolateral amygdalar nucleus	anterior part'	'Basolateral amygdalar nucleus'	'Cortical subplate'	'Cerebral cortex'	'Cerebrum'	'Basic cell groups and regions'	'root'];[9	8	5	3	2	1	0];6028;6028
Basolateral amygdalar nucleus	posterior part;['Basolateral amygdalar nucleus	posterior part'	'Basolateral amygdalar nucleus'	'Cortical subplate'	'Cerebral cortex'	'Cerebrum'	'Basic cell groups and regions'	'root'];[9	8	5	3	2	1	0];3149;3149
Basolateral amygdalar nucleus	ventral part;['Basolateral amygdalar nucleus	ventral part'	'Basolateral amygdalar nucleus'	'Cortical subplate'	'Cerebral cortex'	'Cerebrum'	'Basic cell groups and regions'	'root'];[9	8	5	3	2	1	0];202;202
Basomedial amygdalar nucleus;['Basomedial amygdalar nucleus'	'Cortical subplate'	'Cerebral cortex'	'Cerebrum'	'Basic cell groups and regions'	'root'];[8	5	3	2	1	0];610;610
Basomedial amygdalar nucleus	anterior part;['Basomedial amygdalar nucleus	anterior part'	'Basomedial amygdalar nucleus'	'Cortical subplate'	'Cerebral cortex'	'Cerebrum'	'Basic cell groups and regions'	'root'];[9	8	5	3	2	1	0];0;0
Basomedial amygdalar nucleus	posterior part;['Basomedial amygdalar nucleus	posterior part'	'Basomedial amygdalar nucleus'	'Cortical subplate'	'Cerebral cortex'	'Cerebrum'	'Basic cell groups and regions'	'root'];[9	8	5	3	2	1	0];0;0
Posterior amygdalar nucleus;['Posterior amygdalar nucleus'	'Cortical subplate'	'Cerebral cortex'	'Cerebrum'	'Basic cell groups and regions'	'root'];[8	5	3	2	1	0];484;484
Cerebral nuclei;['Cerebral nuclei'	'Cerebrum'	'Basic cell groups and regions'	'root'];[3	2	1	0];0;89249
Striatum;['Striatum'	'Cerebral nuclei'	'Cerebrum'	'Basic cell groups and regions'	'root'];[5	3	2	1	0];7682;79677
Striatum dorsal region;['Striatum dorsal region'	'Striatum'	'Cerebral nuclei'	'Cerebrum'	'Basic cell groups and regions'	'root'];[6	5	3	2	1	0];0;51977
Caudoputamen;['Caudoputamen'	'Striatum dorsal region'	'Striatum'	'Cerebral nuclei'	'Cerebrum'	'Basic cell groups and regions'	'root'];[8	6	5	3	2	1	0];51977;51977
Striatum ventral region;['Striatum ventral region'	'Striatum'	'Cerebral nuclei'	'Cerebrum'	'Basic cell groups and regions'	'root'];[6	5	3	2	1	0];0;4970
Nucleus accumbens;['Nucleus accumbens'	'Striatum ventral region'	'Striatum'	'Cerebral nuclei'	'Cerebrum'	'Basic cell groups and regions'	'root'];[8	6	5	3	2	1	0];4372;4372
Fundus of striatum;['Fundus of striatum'	'Striatum ventral region'	'Striatum'	'Cerebral nuclei'	'Cerebrum'	'Basic cell groups and regions'	'root'];[8	6	5	3	2	1	0];598;598
Olfactory tubercle;['Olfactory tubercle'	'Striatum ventral region'	'Striatum'	'Cerebral nuclei'	'Cerebrum'	'Basic cell groups and regions'	'root'];[8	6	5	3	2	1	0];0;0
Islands of Calleja;['Islands of Calleja'	'Olfactory tubercle'	'Striatum ventral region'	'Striatum'	'Cerebral nuclei'	'Cerebrum'	'Basic cell groups and regions'	'root'];[9	8	6	5	3	2	1	0];0;0
Major island of Calleja;['Major island of Calleja'	'Olfactory tubercle'	'Striatum ventral region'	'Striatum'	'Cerebral nuclei'	'Cerebrum'	'Basic cell groups and regions'	'root'];[9	8	6	5	3	2	1	0];0;0
Olfactory tubercle	layers 1-3;['Olfactory tubercle	layers 1-3'	'Olfactory tubercle'	'Striatum ventral region'	'Striatum'	'Cerebral nuclei'	'Cerebrum'	'Basic cell groups and regions'	'root'];[11	8	6	5	3	2	1	0];0;0
Olfactory tubercle	molecular layer;['Olfactory tubercle	molecular layer'	'Olfactory tubercle'	'Striatum ventral region'	'Striatum'	'Cerebral nuclei'	'Cerebrum'	'Basic cell groups and regions'	'root'];[11	8	6	5	3	2	1	0];0;0
Olfactory tubercle	pyramidal layer;['Olfactory tubercle	pyramidal layer'	'Olfactory tubercle'	'Striatum ventral region'	'Striatum'	'Cerebral nuclei'	'Cerebrum'	'Basic cell groups and regions'	'root'];[11	8	6	5	3	2	1	0];0;0
Olfactory tubercle	polymorph layer;['Olfactory tubercle	polymorph layer'	'Olfactory tubercle'	'Striatum ventral region'	'Striatum'	'Cerebral nuclei'	'Cerebrum'	'Basic cell groups and regions'	'root'];[11	8	6	5	3	2	1	0];0;0
Lateral strip of striatum;['Lateral strip of striatum'	'Striatum ventral region'	'Striatum'	'Cerebral nuclei'	'Cerebrum'	'Basic cell groups and regions'	'root'];[8	6	5	3	2	1	0];0;0
Lateral septal complex;['Lateral septal complex'	'Striatum'	'Cerebral nuclei'	'Cerebrum'	'Basic cell groups and regions'	'root'];[6	5	3	2	1	0];0;3457
Lateral septal nucleus;['Lateral septal nucleus'	'Lateral septal complex'	'Striatum'	'Cerebral nuclei'	'Cerebrum'	'Basic cell groups and regions'	'root'];[8	6	5	3	2	1	0];0;3285
Lateral septal nucleus	caudal (caudodorsal) part;['Lateral septal nucleus	caudal (caudodorsal) part'	'Lateral septal nucleus'	'Lateral septal complex'	'Striatum'	'Cerebral nuclei'	'Cerebrum'	'Basic cell groups and regions'	'root'];[9	8	6	5	3	2	1	0];1210;1210
Lateral septal nucleus	rostral (rostroventral) part;['Lateral septal nucleus	rostral (rostroventral) part'	'Lateral septal nucleus'	'Lateral septal complex'	'Striatum'	'Cerebral nuclei'	'Cerebrum'	'Basic cell groups and regions'	'root'];[9	8	6	5	3	2	1	0];1843;1843
Lateral septal nucleus	ventral part;['Lateral septal nucleus	ventral part'	'Lateral septal nucleus'	'Lateral septal complex'	'Striatum'	'Cerebral nuclei'	'Cerebrum'	'Basic cell groups and regions'	'root'];[9	8	6	5	3	2	1	0];232;232
Septofimbrial nucleus;['Septofimbrial nucleus'	'Lateral septal complex'	'Striatum'	'Cerebral nuclei'	'Cerebrum'	'Basic cell groups and regions'	'root'];[8	6	5	3	2	1	0];170;170
Septohippocampal nucleus;['Septohippocampal nucleus'	'Lateral septal complex'	'Striatum'	'Cerebral nuclei'	'Cerebrum'	'Basic cell groups and regions'	'root'];[8	6	5	3	2	1	0];2;2
Striatum-like amygdalar nuclei;['Striatum-like amygdalar nuclei'	'Striatum'	'Cerebral nuclei'	'Cerebrum'	'Basic cell groups and regions'	'root'];[6	5	3	2	1	0];1162;11591
Anterior amygdalar area;['Anterior amygdalar area'	'Striatum-like amygdalar nuclei'	'Striatum'	'Cerebral nuclei'	'Cerebrum'	'Basic cell groups and regions'	'root'];[8	6	5	3	2	1	0];291;291
Bed nucleus of the accessory olfactory tract;['Bed nucleus of the accessory olfactory tract'	'Striatum-like amygdalar nuclei'	'Striatum'	'Cerebral nuclei'	'Cerebrum'	'Basic cell groups and regions'	'root'];[8	6	5	3	2	1	0];8;8
Central amygdalar nucleus;['Central amygdalar nucleus'	'Striatum-like amygdalar nuclei'	'Striatum'	'Cerebral nuclei'	'Cerebrum'	'Basic cell groups and regions'	'root'];[8	6	5	3	2	1	0];4916;4916
Central amygdalar nucleus	capsular part;['Central amygdalar nucleus	capsular part'	'Central amygdalar nucleus'	'Striatum-like amygdalar nuclei'	'Striatum'	'Cerebral nuclei'	'Cerebrum'	'Basic cell groups and regions'	'root'];[9	8	6	5	3	2	1	0];0;0
Central amygdalar nucleus	lateral part;['Central amygdalar nucleus	lateral part'	'Central amygdalar nucleus'	'Striatum-like amygdalar nuclei'	'Striatum'	'Cerebral nuclei'	'Cerebrum'	'Basic cell groups and regions'	'root'];[9	8	6	5	3	2	1	0];0;0
Central amygdalar nucleus	medial part;['Central amygdalar nucleus	medial part'	'Central amygdalar nucleus'	'Striatum-like amygdalar nuclei'	'Striatum'	'Cerebral nuclei'	'Cerebrum'	'Basic cell groups and regions'	'root'];[9	8	6	5	3	2	1	0];0;0
Intercalated amygdalar nucleus;['Intercalated amygdalar nucleus'	'Striatum-like amygdalar nuclei'	'Striatum'	'Cerebral nuclei'	'Cerebrum'	'Basic cell groups and regions'	'root'];[8	6	5	3	2	1	0];606;606
Medial amygdalar nucleus;['Medial amygdalar nucleus'	'Striatum-like amygdalar nuclei'	'Striatum'	'Cerebral nuclei'	'Cerebrum'	'Basic cell groups and regions'	'root'];[8	6	5	3	2	1	0];4608;4608
Medial amygdalar nucleus	anterodorsal part;['Medial amygdalar nucleus	anterodorsal part'	'Medial amygdalar nucleus'	'Striatum-like amygdalar nuclei'	'Striatum'	'Cerebral nuclei'	'Cerebrum'	'Basic cell groups and regions'	'root'];[9	8	6	5	3	2	1	0];0;0
Medial amygdalar nucleus	anteroventral part;['Medial amygdalar nucleus	anteroventral part'	'Medial amygdalar nucleus'	'Striatum-like amygdalar nuclei'	'Striatum'	'Cerebral nuclei'	'Cerebrum'	'Basic cell groups and regions'	'root'];[9	8	6	5	3	2	1	0];0;0
Medial amygdalar nucleus	posterodorsal part;['Medial amygdalar nucleus	posterodorsal part'	'Medial amygdalar nucleus'	'Striatum-like amygdalar nuclei'	'Striatum'	'Cerebral nuclei'	'Cerebrum'	'Basic cell groups and regions'	'root'];[9	8	6	5	3	2	1	0];0;0
Medial amygdalar nucleus	posterodorsal part	sublayer a;['Medial amygdalar nucleus	posterodorsal part	sublayer a'	'Medial amygdalar nucleus	posterodorsal part'	'Medial amygdalar nucleus'	'Striatum-like amygdalar nuclei'	'Striatum'	'Cerebral nuclei'	'Cerebrum'	'Basic cell groups and regions'	'root'];[11	9	8	6	5	3	2	1	0];0;0
Medial amygdalar nucleus	posterodorsal part	sublayer b;['Medial amygdalar nucleus	posterodorsal part	sublayer b'	'Medial amygdalar nucleus	posterodorsal part'	'Medial amygdalar nucleus'	'Striatum-like amygdalar nuclei'	'Striatum'	'Cerebral nuclei'	'Cerebrum'	'Basic cell groups and regions'	'root'];[11	9	8	6	5	3	2	1	0];0;0
Medial amygdalar nucleus	posterodorsal part	sublayer c;['Medial amygdalar nucleus	posterodorsal part	sublayer c'	'Medial amygdalar nucleus	posterodorsal part'	'Medial amygdalar nucleus'	'Striatum-like amygdalar nuclei'	'Striatum'	'Cerebral nuclei'	'Cerebrum'	'Basic cell groups and regions'	'root'];[11	9	8	6	5	3	2	1	0];0;0
Medial amygdalar nucleus	posteroventral part;['Medial amygdalar nucleus	posteroventral part'	'Medial amygdalar nucleus'	'Striatum-like amygdalar nuclei'	'Striatum'	'Cerebral nuclei'	'Cerebrum'	'Basic cell groups and regions'	'root'];[9	8	6	5	3	2	1	0];0;0
Pallidum;['Pallidum'	'Cerebral nuclei'	'Cerebrum'	'Basic cell groups and regions'	'root'];[5	3	2	1	0];1458;9572
Pallidum	dorsal region;['Pallidum	dorsal region'	'Pallidum'	'Cerebral nuclei'	'Cerebrum'	'Basic cell groups and regions'	'root'];[6	5	3	2	1	0];0;1167
Globus pallidus	external segment;['Globus pallidus	external segment'	'Pallidum	dorsal region'	'Pallidum'	'Cerebral nuclei'	'Cerebrum'	'Basic cell groups and regions'	'root'];[8	6	5	3	2	1	0];421;421
Globus pallidus	internal segment;['Globus pallidus	internal segment'	'Pallidum	dorsal region'	'Pallidum'	'Cerebral nuclei'	'Cerebrum'	'Basic cell groups and regions'	'root'];[8	6	5	3	2	1	0];746;746
Pallidum	ventral region;['Pallidum	ventral region'	'Pallidum'	'Cerebral nuclei'	'Cerebrum'	'Basic cell groups and regions'	'root'];[6	5	3	2	1	0];0;1838
Substantia innominata;['Substantia innominata'	'Pallidum	ventral region'	'Pallidum'	'Cerebral nuclei'	'Cerebrum'	'Basic cell groups and regions'	'root'];[8	6	5	3	2	1	0];1831;1831
Magnocellular nucleus;['Magnocellular nucleus'	'Pallidum	ventral region'	'Pallidum'	'Cerebral nuclei'	'Cerebrum'	'Basic cell groups and regions'	'root'];[8	6	5	3	2	1	0];7;7
Pallidum	medial region;['Pallidum	medial region'	'Pallidum'	'Cerebral nuclei'	'Cerebrum'	'Basic cell groups and regions'	'root'];[6	5	3	2	1	0];0;743
Medial septal complex;['Medial septal complex'	'Pallidum	medial region'	'Pallidum'	'Cerebral nuclei'	'Cerebrum'	'Basic cell groups and regions'	'root'];[8	6	5	3	2	1	0];0;483
Medial septal nucleus;['Medial septal nucleus'	'Medial septal complex'	'Pallidum	medial region'	'Pallidum'	'Cerebral nuclei'	'Cerebrum'	'Basic cell groups and regions'	'root'];[9	8	6	5	3	2	1	0];257;257
Diagonal band nucleus;['Diagonal band nucleus'	'Medial septal complex'	'Pallidum	medial region'	'Pallidum'	'Cerebral nuclei'	'Cerebrum'	'Basic cell groups and regions'	'root'];[9	8	6	5	3	2	1	0];226;226
Triangular nucleus of septum;['Triangular nucleus of septum'	'Pallidum	medial region'	'Pallidum'	'Cerebral nuclei'	'Cerebrum'	'Basic cell groups and regions'	'root'];[8	6	5	3	2	1	0];260;260
Pallidum	caudal region;['Pallidum	caudal region'	'Pallidum'	'Cerebral nuclei'	'Cerebrum'	'Basic cell groups and regions'	'root'];[6	5	3	2	1	0];0;4366
Bed nuclei of the stria terminalis;['Bed nuclei of the stria terminalis'	'Pallidum	caudal region'	'Pallidum'	'Cerebral nuclei'	'Cerebrum'	'Basic cell groups and regions'	'root'];[8	6	5	3	2	1	0];4365;4365
Bed nuclei of the stria terminalis	anterior division;['Bed nuclei of the stria terminalis	anterior division'	'Bed nuclei of the stria terminalis'	'Pallidum	caudal region'	'Pallidum'	'Cerebral nuclei'	'Cerebrum'	'Basic cell groups and regions'	'root'];[9	8	6	5	3	2	1	0];0;0
Bed nuclei of the stria terminalis	anterior division	anterolateral area;['Bed nuclei of the stria terminalis	anterior division	anterolateral area'	'Bed nuclei of the stria terminalis	anterior division'	'Bed nuclei of the stria terminalis'	'Pallidum	caudal region'	'Pallidum'	'Cerebral nuclei'	'Cerebrum'	'Basic cell groups and regions'	'root'];[10	9	8	6	5	3	2	1	0];0;0
Bed nuclei of the stria terminalis	anterior division	anteromedial area;['Bed nuclei of the stria terminalis	anterior division	anteromedial area'	'Bed nuclei of the stria terminalis	anterior division'	'Bed nuclei of the stria terminalis'	'Pallidum	caudal region'	'Pallidum'	'Cerebral nuclei'	'Cerebrum'	'Basic cell groups and regions'	'root'];[10	9	8	6	5	3	2	1	0];0;0
Bed nuclei of the stria terminalis	anterior division	dorsomedial nucleus;['Bed nuclei of the stria terminalis	anterior division	dorsomedial nucleus'	'Bed nuclei of the stria terminalis	anterior division'	'Bed nuclei of the stria terminalis'	'Pallidum	caudal region'	'Pallidum'	'Cerebral nuclei'	'Cerebrum'	'Basic cell groups and regions'	'root'];[10	9	8	6	5	3	2	1	0];0;0
Bed nuclei of the stria terminalis	anterior division	fusiform nucleus;['Bed nuclei of the stria terminalis	anterior division	fusiform nucleus'	'Bed nuclei of the stria terminalis	anterior division'	'Bed nuclei of the stria terminalis'	'Pallidum	caudal region'	'Pallidum'	'Cerebral nuclei'	'Cerebrum'	'Basic cell groups and regions'	'root'];[10	9	8	6	5	3	2	1	0];0;0
Bed nuclei of the stria terminalis	anterior division	juxtacapsular nucleus;['Bed nuclei of the stria terminalis	anterior division	juxtacapsular nucleus'	'Bed nuclei of the stria terminalis	anterior division'	'Bed nuclei of the stria terminalis'	'Pallidum	caudal region'	'Pallidum'	'Cerebral nuclei'	'Cerebrum'	'Basic cell groups and regions'	'root'];[10	9	8	6	5	3	2	1	0];0;0
Bed nuclei of the stria terminalis	anterior division	magnocellular nucleus;['Bed nuclei of the stria terminalis	anterior division	magnocellular nucleus'	'Bed nuclei of the stria terminalis	anterior division'	'Bed nuclei of the stria terminalis'	'Pallidum	caudal region'	'Pallidum'	'Cerebral nuclei'	'Cerebrum'	'Basic cell groups and regions'	'root'];[10	9	8	6	5	3	2	1	0];0;0
Bed nuclei of the stria terminalis	anterior division	oval nucleus;['Bed nuclei of the stria terminalis	anterior division	oval nucleus'	'Bed nuclei of the stria terminalis	anterior division'	'Bed nuclei of the stria terminalis'	'Pallidum	caudal region'	'Pallidum'	'Cerebral nuclei'	'Cerebrum'	'Basic cell groups and regions'	'root'];[10	9	8	6	5	3	2	1	0];0;0
Bed nuclei of the stria terminalis	anterior division	rhomboid nucleus;['Bed nuclei of the stria terminalis	anterior division	rhomboid nucleus'	'Bed nuclei of the stria terminalis	anterior division'	'Bed nuclei of the stria terminalis'	'Pallidum	caudal region'	'Pallidum'	'Cerebral nuclei'	'Cerebrum'	'Basic cell groups and regions'	'root'];[10	9	8	6	5	3	2	1	0];0;0
Bed nuclei of the stria terminalis	anterior division	ventral nucleus;['Bed nuclei of the stria terminalis	anterior division	ventral nucleus'	'Bed nuclei of the stria terminalis	anterior division'	'Bed nuclei of the stria terminalis'	'Pallidum	caudal region'	'Pallidum'	'Cerebral nuclei'	'Cerebrum'	'Basic cell groups and regions'	'root'];[10	9	8	6	5	3	2	1	0];0;0
Bed nuclei of the stria terminalis	posterior division;['Bed nuclei of the stria terminalis	posterior division'	'Bed nuclei of the stria terminalis'	'Pallidum	caudal region'	'Pallidum'	'Cerebral nuclei'	'Cerebrum'	'Basic cell groups and regions'	'root'];[9	8	6	5	3	2	1	0];0;0
Bed nuclei of the stria terminalis	posterior division	dorsal nucleus;['Bed nuclei of the stria terminalis	posterior division	dorsal nucleus'	'Bed nuclei of the stria terminalis	posterior division'	'Bed nuclei of the stria terminalis'	'Pallidum	caudal region'	'Pallidum'	'Cerebral nuclei'	'Cerebrum'	'Basic cell groups and regions'	'root'];[10	9	8	6	5	3	2	1	0];0;0
Bed nuclei of the stria terminalis	posterior division	principal nucleus;['Bed nuclei of the stria terminalis	posterior division	principal nucleus'	'Bed nuclei of the stria terminalis	posterior division'	'Bed nuclei of the stria terminalis'	'Pallidum	caudal region'	'Pallidum'	'Cerebral nuclei'	'Cerebrum'	'Basic cell groups and regions'	'root'];[10	9	8	6	5	3	2	1	0];0;0
Bed nuclei of the stria terminalis	posterior division	interfascicular nucleus;['Bed nuclei of the stria terminalis	posterior division	interfascicular nucleus'	'Bed nuclei of the stria terminalis	posterior division'	'Bed nuclei of the stria terminalis'	'Pallidum	caudal region'	'Pallidum'	'Cerebral nuclei'	'Cerebrum'	'Basic cell groups and regions'	'root'];[10	9	8	6	5	3	2	1	0];0;0
Bed nuclei of the stria terminalis	posterior division	transverse nucleus;['Bed nuclei of the stria terminalis	posterior division	transverse nucleus'	'Bed nuclei of the stria terminalis	posterior division'	'Bed nuclei of the stria terminalis'	'Pallidum	caudal region'	'Pallidum'	'Cerebral nuclei'	'Cerebrum'	'Basic cell groups and regions'	'root'];[10	9	8	6	5	3	2	1	0];0;0
Bed nuclei of the stria terminalis	posterior division	strial extension;['Bed nuclei of the stria terminalis	posterior division	strial extension'	'Bed nuclei of the stria terminalis	posterior division'	'Bed nuclei of the stria terminalis'	'Pallidum	caudal region'	'Pallidum'	'Cerebral nuclei'	'Cerebrum'	'Basic cell groups and regions'	'root'];[10	9	8	6	5	3	2	1	0];0;0
Bed nucleus of the anterior commissure;['Bed nucleus of the anterior commissure'	'Pallidum	caudal region'	'Pallidum'	'Cerebral nuclei'	'Cerebrum'	'Basic cell groups and regions'	'root'];[8	6	5	3	2	1	0];1;1
Brain stem;['Brain stem'	'Basic cell groups and regions'	'root'];[2	1	0];0;1249362
Interbrain;['Interbrain'	'Brain stem'	'Basic cell groups and regions'	'root'];[3	2	1	0];0;83502
Thalamus;['Thalamus'	'Interbrain'	'Brain stem'	'Basic cell groups and regions'	'root'];[5	3	2	1	0];7119;32674
Thalamus	sensory-motor cortex related;['Thalamus	sensory-motor cortex related'	'Thalamus'	'Interbrain'	'Brain stem'	'Basic cell groups and regions'	'root'];[6	5	3	2	1	0];0;10802
Ventral group of the dorsal thalamus;['Ventral group of the dorsal thalamus'	'Thalamus	sensory-motor cortex related'	'Thalamus'	'Interbrain'	'Brain stem'	'Basic cell groups and regions'	'root'];[7	6	5	3	2	1	0];0;10077
Ventral anterior-lateral complex of the thalamus;['Ventral anterior-lateral complex of the thalamus'	'Ventral group of the dorsal thalamus'	'Thalamus	sensory-motor cortex related'	'Thalamus'	'Interbrain'	'Brain stem'	'Basic cell groups and regions'	'root'];[8	7	6	5	3	2	1	0];3388;3388
Ventral medial nucleus of the thalamus;['Ventral medial nucleus of the thalamus'	'Ventral group of the dorsal thalamus'	'Thalamus	sensory-motor cortex related'	'Thalamus'	'Interbrain'	'Brain stem'	'Basic cell groups and regions'	'root'];[8	7	6	5	3	2	1	0];4159;4159
Ventral posterior complex of the thalamus;['Ventral posterior complex of the thalamus'	'Ventral group of the dorsal thalamus'	'Thalamus	sensory-motor cortex related'	'Thalamus'	'Interbrain'	'Brain stem'	'Basic cell groups and regions'	'root'];[8	7	6	5	3	2	1	0];0;2530
Ventral posterolateral nucleus of the thalamus;['Ventral posterolateral nucleus of the thalamus'	'Ventral posterior complex of the thalamus'	'Ventral group of the dorsal thalamus'	'Thalamus	sensory-motor cortex related'	'Thalamus'	'Interbrain'	'Brain stem'	'Basic cell groups and regions'	'root'];[9	8	7	6	5	3	2	1	0];395;395
Ventral posterolateral nucleus of the thalamus	parvicellular part;['Ventral posterolateral nucleus of the thalamus	parvicellular part'	'Ventral posterior complex of the thalamus'	'Ventral group of the dorsal thalamus'	'Thalamus	sensory-motor cortex related'	'Thalamus'	'Interbrain'	'Brain stem'	'Basic cell groups and regions'	'root'];[9	8	7	6	5	3	2	1	0];20;20
Ventral posteromedial nucleus of the thalamus;['Ventral posteromedial nucleus of the thalamus'	'Ventral posterior complex of the thalamus'	'Ventral group of the dorsal thalamus'	'Thalamus	sensory-motor cortex related'	'Thalamus'	'Interbrain'	'Brain stem'	'Basic cell groups and regions'	'root'];[9	8	7	6	5	3	2	1	0];1962;1962
Ventral posteromedial nucleus of the thalamus	parvicellular part;['Ventral posteromedial nucleus of the thalamus	parvicellular part'	'Ventral posterior complex of the thalamus'	'Ventral group of the dorsal thalamus'	'Thalamus	sensory-motor cortex related'	'Thalamus'	'Interbrain'	'Brain stem'	'Basic cell groups and regions'	'root'];[9	8	7	6	5	3	2	1	0];153;153
Posterior triangular thalamic nucleus;['Posterior triangular thalamic nucleus'	'Ventral group of the dorsal thalamus'	'Thalamus	sensory-motor cortex related'	'Thalamus'	'Interbrain'	'Brain stem'	'Basic cell groups and regions'	'root'];[8	7	6	5	3	2	1	0];0;0
Subparafascicular nucleus;['Subparafascicular nucleus'	'Thalamus	sensory-motor cortex related'	'Thalamus'	'Interbrain'	'Brain stem'	'Basic cell groups and regions'	'root'];[8	6	5	3	2	1	0];0;131
Subparafascicular nucleus	magnocellular part;['Subparafascicular nucleus	magnocellular part'	'Subparafascicular nucleus'	'Thalamus	sensory-motor cortex related'	'Thalamus'	'Interbrain'	'Brain stem'	'Basic cell groups and regions'	'root'];[9	8	6	5	3	2	1	0];42;42
Subparafascicular nucleus	parvicellular part;['Subparafascicular nucleus	parvicellular part'	'Subparafascicular nucleus'	'Thalamus	sensory-motor cortex related'	'Thalamus'	'Interbrain'	'Brain stem'	'Basic cell groups and regions'	'root'];[9	8	6	5	3	2	1	0];89;89
Subparafascicular area;['Subparafascicular area'	'Thalamus	sensory-motor cortex related'	'Thalamus'	'Interbrain'	'Brain stem'	'Basic cell groups and regions'	'root'];[8	6	5	3	2	1	0];6;6
Peripeduncular nucleus;['Peripeduncular nucleus'	'Thalamus	sensory-motor cortex related'	'Thalamus'	'Interbrain'	'Brain stem'	'Basic cell groups and regions'	'root'];[8	6	5	3	2	1	0];7;7
Geniculate group	dorsal thalamus;['Geniculate group	dorsal thalamus'	'Thalamus	sensory-motor cortex related'	'Thalamus'	'Interbrain'	'Brain stem'	'Basic cell groups and regions'	'root'];[7	6	5	3	2	1	0];0;581
Medial geniculate complex;['Medial geniculate complex'	'Geniculate group	dorsal thalamus'	'Thalamus	sensory-motor cortex related'	'Thalamus'	'Interbrain'	'Brain stem'	'Basic cell groups and regions'	'root'];[8	7	6	5	3	2	1	0];532;532
Medial geniculate complex	dorsal part;['Medial geniculate complex	dorsal part'	'Medial geniculate complex'	'Geniculate group	dorsal thalamus'	'Thalamus	sensory-motor cortex related'	'Thalamus'	'Interbrain'	'Brain stem'	'Basic cell groups and regions'	'root'];[9	8	7	6	5	3	2	1	0];0;0
Medial geniculate complex	ventral part;['Medial geniculate complex	ventral part'	'Medial geniculate complex'	'Geniculate group	dorsal thalamus'	'Thalamus	sensory-motor cortex related'	'Thalamus'	'Interbrain'	'Brain stem'	'Basic cell groups and regions'	'root'];[9	8	7	6	5	3	2	1	0];0;0
Medial geniculate complex	medial part;['Medial geniculate complex	medial part'	'Medial geniculate complex'	'Geniculate group	dorsal thalamus'	'Thalamus	sensory-motor cortex related'	'Thalamus'	'Interbrain'	'Brain stem'	'Basic cell groups and regions'	'root'];[9	8	7	6	5	3	2	1	0];0;0
Dorsal part of the lateral geniculate complex;['Dorsal part of the lateral geniculate complex'	'Geniculate group	dorsal thalamus'	'Thalamus	sensory-motor cortex related'	'Thalamus'	'Interbrain'	'Brain stem'	'Basic cell groups and regions'	'root'];[8	7	6	5	3	2	1	0];49;49
Dorsal part of the lateral geniculate complex	shell;['Dorsal part of the lateral geniculate complex	shell'	'Dorsal part of the lateral geniculate complex'	'Geniculate group	dorsal thalamus'	'Thalamus	sensory-motor cortex related'	'Thalamus'	'Interbrain'	'Brain stem'	'Basic cell groups and regions'	'root'];[9	8	7	6	5	3	2	1	0];0;0
Dorsal part of the lateral geniculate complex	core;['Dorsal part of the lateral geniculate complex	core'	'Dorsal part of the lateral geniculate complex'	'Geniculate group	dorsal thalamus'	'Thalamus	sensory-motor cortex related'	'Thalamus'	'Interbrain'	'Brain stem'	'Basic cell groups and regions'	'root'];[9	8	7	6	5	3	2	1	0];0;0
Dorsal part of the lateral geniculate complex	ipsilateral zone;['Dorsal part of the lateral geniculate complex	ipsilateral zone'	'Dorsal part of the lateral geniculate complex'	'Geniculate group	dorsal thalamus'	'Thalamus	sensory-motor cortex related'	'Thalamus'	'Interbrain'	'Brain stem'	'Basic cell groups and regions'	'root'];[9	8	7	6	5	3	2	1	0];0;0
Thalamus	polymodal association cortex related;['Thalamus	polymodal association cortex related'	'Thalamus'	'Interbrain'	'Brain stem'	'Basic cell groups and regions'	'root'];[6	5	3	2	1	0];0;14753
Lateral group of the dorsal thalamus;['Lateral group of the dorsal thalamus'	'Thalamus	polymodal association cortex related'	'Thalamus'	'Interbrain'	'Brain stem'	'Basic cell groups and regions'	'root'];[7	6	5	3	2	1	0];0;1827
Lateral posterior nucleus of the thalamus;['Lateral posterior nucleus of the thalamus'	'Lateral group of the dorsal thalamus'	'Thalamus	polymodal association cortex related'	'Thalamus'	'Interbrain'	'Brain stem'	'Basic cell groups and regions'	'root'];[8	7	6	5	3	2	1	0];1152;1152
Posterior complex of the thalamus;['Posterior complex of the thalamus'	'Lateral group of the dorsal thalamus'	'Thalamus	polymodal association cortex related'	'Thalamus'	'Interbrain'	'Brain stem'	'Basic cell groups and regions'	'root'];[8	7	6	5	3	2	1	0];669;669
Posterior limiting nucleus of the thalamus;['Posterior limiting nucleus of the thalamus'	'Lateral group of the dorsal thalamus'	'Thalamus	polymodal association cortex related'	'Thalamus'	'Interbrain'	'Brain stem'	'Basic cell groups and regions'	'root'];[8	7	6	5	3	2	1	0];5;5
Suprageniculate nucleus;['Suprageniculate nucleus'	'Lateral group of the dorsal thalamus'	'Thalamus	polymodal association cortex related'	'Thalamus'	'Interbrain'	'Brain stem'	'Basic cell groups and regions'	'root'];[8	7	6	5	3	2	1	0];1;1
Ethmoid nucleus of the thalamus;['Ethmoid nucleus of the thalamus'	'Lateral group of the dorsal thalamus'	'Thalamus	polymodal association cortex related'	'Thalamus'	'Interbrain'	'Brain stem'	'Basic cell groups and regions'	'root'];[8	7	6	5	3	2	1	0];0;0
Retroethmoid nucleus;['Retroethmoid nucleus'	'Lateral group of the dorsal thalamus'	'Thalamus	polymodal association cortex related'	'Thalamus'	'Interbrain'	'Brain stem'	'Basic cell groups and regions'	'root'];[8	7	6	5	3	2	1	0];0;0
Anterior group of the dorsal thalamus;['Anterior group of the dorsal thalamus'	'Thalamus	polymodal association cortex related'	'Thalamus'	'Interbrain'	'Brain stem'	'Basic cell groups and regions'	'root'];[7	6	5	3	2	1	0];0;3394
Anteroventral nucleus of thalamus;['Anteroventral nucleus of thalamus'	'Anterior group of the dorsal thalamus'	'Thalamus	polymodal association cortex related'	'Thalamus'	'Interbrain'	'Brain stem'	'Basic cell groups and regions'	'root'];[8	7	6	5	3	2	1	0];416;416
Anteromedial nucleus;['Anteromedial nucleus'	'Anterior group of the dorsal thalamus'	'Thalamus	polymodal association cortex related'	'Thalamus'	'Interbrain'	'Brain stem'	'Basic cell groups and regions'	'root'];[8	7	6	5	3	2	1	0];910;910
Anteromedial nucleus	dorsal part;['Anteromedial nucleus	dorsal part'	'Anteromedial nucleus'	'Anterior group of the dorsal thalamus'	'Thalamus	polymodal association cortex related'	'Thalamus'	'Interbrain'	'Brain stem'	'Basic cell groups and regions'	'root'];[9	8	7	6	5	3	2	1	0];0;0
Anteromedial nucleus	ventral part;['Anteromedial nucleus	ventral part'	'Anteromedial nucleus'	'Anterior group of the dorsal thalamus'	'Thalamus	polymodal association cortex related'	'Thalamus'	'Interbrain'	'Brain stem'	'Basic cell groups and regions'	'root'];[9	8	7	6	5	3	2	1	0];0;0
Anterodorsal nucleus;['Anterodorsal nucleus'	'Anterior group of the dorsal thalamus'	'Thalamus	polymodal association cortex related'	'Thalamus'	'Interbrain'	'Brain stem'	'Basic cell groups and regions'	'root'];[8	7	6	5	3	2	1	0];1247;1247
Interanteromedial nucleus of the thalamus;['Interanteromedial nucleus of the thalamus'	'Anterior group of the dorsal thalamus'	'Thalamus	polymodal association cortex related'	'Thalamus'	'Interbrain'	'Brain stem'	'Basic cell groups and regions'	'root'];[8	7	6	5	3	2	1	0];48;48
Interanterodorsal nucleus of the thalamus;['Interanterodorsal nucleus of the thalamus'	'Anterior group of the dorsal thalamus'	'Thalamus	polymodal association cortex related'	'Thalamus'	'Interbrain'	'Brain stem'	'Basic cell groups and regions'	'root'];[8	7	6	5	3	2	1	0];135;135
Lateral dorsal nucleus of thalamus;['Lateral dorsal nucleus of thalamus'	'Anterior group of the dorsal thalamus'	'Thalamus	polymodal association cortex related'	'Thalamus'	'Interbrain'	'Brain stem'	'Basic cell groups and regions'	'root'];[8	7	6	5	3	2	1	0];638;638
Medial group of the dorsal thalamus;['Medial group of the dorsal thalamus'	'Thalamus	polymodal association cortex related'	'Thalamus'	'Interbrain'	'Brain stem'	'Basic cell groups and regions'	'root'];[7	6	5	3	2	1	0];0;1917
Intermediodorsal nucleus of the thalamus;['Intermediodorsal nucleus of the thalamus'	'Medial group of the dorsal thalamus'	'Thalamus	polymodal association cortex related'	'Thalamus'	'Interbrain'	'Brain stem'	'Basic cell groups and regions'	'root'];[8	7	6	5	3	2	1	0];11;11
Mediodorsal nucleus of thalamus;['Mediodorsal nucleus of thalamus'	'Medial group of the dorsal thalamus'	'Thalamus	polymodal association cortex related'	'Thalamus'	'Interbrain'	'Brain stem'	'Basic cell groups and regions'	'root'];[8	7	6	5	3	2	1	0];1350;1350
Mediodorsal nucleus of the thalamus	central part;['Mediodorsal nucleus of the thalamus	central part'	'Mediodorsal nucleus of thalamus'	'Medial group of the dorsal thalamus'	'Thalamus	polymodal association cortex related'	'Thalamus'	'Interbrain'	'Brain stem'	'Basic cell groups and regions'	'root'];[9	8	7	6	5	3	2	1	0];0;0
Mediodorsal nucleus of the thalamus	lateral part;['Mediodorsal nucleus of the thalamus	lateral part'	'Mediodorsal nucleus of thalamus'	'Medial group of the dorsal thalamus'	'Thalamus	polymodal association cortex related'	'Thalamus'	'Interbrain'	'Brain stem'	'Basic cell groups and regions'	'root'];[9	8	7	6	5	3	2	1	0];0;0
Mediodorsal nucleus of the thalamus	medial part;['Mediodorsal nucleus of the thalamus	medial part'	'Mediodorsal nucleus of thalamus'	'Medial group of the dorsal thalamus'	'Thalamus	polymodal association cortex related'	'Thalamus'	'Interbrain'	'Brain stem'	'Basic cell groups and regions'	'root'];[9	8	7	6	5	3	2	1	0];0;0
Submedial nucleus of the thalamus;['Submedial nucleus of the thalamus'	'Medial group of the dorsal thalamus'	'Thalamus	polymodal association cortex related'	'Thalamus'	'Interbrain'	'Brain stem'	'Basic cell groups and regions'	'root'];[8	7	6	5	3	2	1	0];470;470
Perireunensis nucleus;['Perireunensis nucleus'	'Medial group of the dorsal thalamus'	'Thalamus	polymodal association cortex related'	'Thalamus'	'Interbrain'	'Brain stem'	'Basic cell groups and regions'	'root'];[8	7	6	5	3	2	1	0];86;86
Midline group of the dorsal thalamus;['Midline group of the dorsal thalamus'	'Thalamus	polymodal association cortex related'	'Thalamus'	'Interbrain'	'Brain stem'	'Basic cell groups and regions'	'root'];[7	6	5	3	2	1	0];0;1938
Paraventricular nucleus of the thalamus;['Paraventricular nucleus of the thalamus'	'Midline group of the dorsal thalamus'	'Thalamus	polymodal association cortex related'	'Thalamus'	'Interbrain'	'Brain stem'	'Basic cell groups and regions'	'root'];[8	7	6	5	3	2	1	0];703;703
Parataenial nucleus;['Parataenial nucleus'	'Midline group of the dorsal thalamus'	'Thalamus	polymodal association cortex related'	'Thalamus'	'Interbrain'	'Brain stem'	'Basic cell groups and regions'	'root'];[8	7	6	5	3	2	1	0];612;612
Nucleus of reuniens;['Nucleus of reuniens'	'Midline group of the dorsal thalamus'	'Thalamus	polymodal association cortex related'	'Thalamus'	'Interbrain'	'Brain stem'	'Basic cell groups and regions'	'root'];[8	7	6	5	3	2	1	0];623;623
Xiphoid thalamic nucleus;['Xiphoid thalamic nucleus'	'Midline group of the dorsal thalamus'	'Thalamus	polymodal association cortex related'	'Thalamus'	'Interbrain'	'Brain stem'	'Basic cell groups and regions'	'root'];[8	7	6	5	3	2	1	0];0;0
Intralaminar nuclei of the dorsal thalamus;['Intralaminar nuclei of the dorsal thalamus'	'Thalamus	polymodal association cortex related'	'Thalamus'	'Interbrain'	'Brain stem'	'Basic cell groups and regions'	'root'];[7	6	5	3	2	1	0];0;1221
Rhomboid nucleus;['Rhomboid nucleus'	'Intralaminar nuclei of the dorsal thalamus'	'Thalamus	polymodal association cortex related'	'Thalamus'	'Interbrain'	'Brain stem'	'Basic cell groups and regions'	'root'];[8	7	6	5	3	2	1	0];61;61
Central medial nucleus of the thalamus;['Central medial nucleus of the thalamus'	'Intralaminar nuclei of the dorsal thalamus'	'Thalamus	polymodal association cortex related'	'Thalamus'	'Interbrain'	'Brain stem'	'Basic cell groups and regions'	'root'];[8	7	6	5	3	2	1	0];113;113
Paracentral nucleus;['Paracentral nucleus'	'Intralaminar nuclei of the dorsal thalamus'	'Thalamus	polymodal association cortex related'	'Thalamus'	'Interbrain'	'Brain stem'	'Basic cell groups and regions'	'root'];[8	7	6	5	3	2	1	0];674;674
Central lateral nucleus of the thalamus;['Central lateral nucleus of the thalamus'	'Intralaminar nuclei of the dorsal thalamus'	'Thalamus	polymodal association cortex related'	'Thalamus'	'Interbrain'	'Brain stem'	'Basic cell groups and regions'	'root'];[8	7	6	5	3	2	1	0];237;237
Parafascicular nucleus;['Parafascicular nucleus'	'Intralaminar nuclei of the dorsal thalamus'	'Thalamus	polymodal association cortex related'	'Thalamus'	'Interbrain'	'Brain stem'	'Basic cell groups and regions'	'root'];[8	7	6	5	3	2	1	0];136;136
Posterior intralaminar thalamic nucleus;['Posterior intralaminar thalamic nucleus'	'Intralaminar nuclei of the dorsal thalamus'	'Thalamus	polymodal association cortex related'	'Thalamus'	'Interbrain'	'Brain stem'	'Basic cell groups and regions'	'root'];[8	7	6	5	3	2	1	0];0;0
Reticular nucleus of the thalamus;['Reticular nucleus of the thalamus'	'Thalamus	polymodal association cortex related'	'Thalamus'	'Interbrain'	'Brain stem'	'Basic cell groups and regions'	'root'];[8	6	5	3	2	1	0];952;952
Geniculate group	ventral thalamus;['Geniculate group	ventral thalamus'	'Thalamus	polymodal association cortex related'	'Thalamus'	'Interbrain'	'Brain stem'	'Basic cell groups and regions'	'root'];[7	6	5	3	2	1	0];0;143
Intergeniculate leaflet of the lateral geniculate complex;['Intergeniculate leaflet of the lateral geniculate complex'	'Geniculate group	ventral thalamus'	'Thalamus	polymodal association cortex related'	'Thalamus'	'Interbrain'	'Brain stem'	'Basic cell groups and regions'	'root'];[8	7	6	5	3	2	1	0];15;15
Intermediate geniculate nucleus;['Intermediate geniculate nucleus'	'Geniculate group	ventral thalamus'	'Thalamus	polymodal association cortex related'	'Thalamus'	'Interbrain'	'Brain stem'	'Basic cell groups and regions'	'root'];[8	7	6	5	3	2	1	0];0;0
Ventral part of the lateral geniculate complex;['Ventral part of the lateral geniculate complex'	'Geniculate group	ventral thalamus'	'Thalamus	polymodal association cortex related'	'Thalamus'	'Interbrain'	'Brain stem'	'Basic cell groups and regions'	'root'];[8	7	6	5	3	2	1	0];126;126
Ventral part of the lateral geniculate complex	lateral zone;['Ventral part of the lateral geniculate complex	lateral zone'	'Ventral part of the lateral geniculate complex'	'Geniculate group	ventral thalamus'	'Thalamus	polymodal association cortex related'	'Thalamus'	'Interbrain'	'Brain stem'	'Basic cell groups and regions'	'root'];[9	8	7	6	5	3	2	1	0];0;0
Ventral part of the lateral geniculate complex	medial zone;['Ventral part of the lateral geniculate complex	medial zone'	'Ventral part of the lateral geniculate complex'	'Geniculate group	ventral thalamus'	'Thalamus	polymodal association cortex related'	'Thalamus'	'Interbrain'	'Brain stem'	'Basic cell groups and regions'	'root'];[9	8	7	6	5	3	2	1	0];0;0
Subgeniculate nucleus;['Subgeniculate nucleus'	'Geniculate group	ventral thalamus'	'Thalamus	polymodal association cortex related'	'Thalamus'	'Interbrain'	'Brain stem'	'Basic cell groups and regions'	'root'];[8	7	6	5	3	2	1	0];2;2
Epithalamus;['Epithalamus'	'Thalamus	polymodal association cortex related'	'Thalamus'	'Interbrain'	'Brain stem'	'Basic cell groups and regions'	'root'];[7	6	5	3	2	1	0];0;3361
Medial habenula;['Medial habenula'	'Epithalamus'	'Thalamus	polymodal association cortex related'	'Thalamus'	'Interbrain'	'Brain stem'	'Basic cell groups and regions'	'root'];[8	7	6	5	3	2	1	0];2426;2426
Lateral habenula;['Lateral habenula'	'Epithalamus'	'Thalamus	polymodal association cortex related'	'Thalamus'	'Interbrain'	'Brain stem'	'Basic cell groups and regions'	'root'];[8	7	6	5	3	2	1	0];935;935
Pineal body;['Pineal body'	'Epithalamus'	'Thalamus	polymodal association cortex related'	'Thalamus'	'Interbrain'	'Brain stem'	'Basic cell groups and regions'	'root'];[8	7	6	5	3	2	1	0];0;0
Hypothalamus;['Hypothalamus'	'Interbrain'	'Brain stem'	'Basic cell groups and regions'	'root'];[5	3	2	1	0];10898;50828
Periventricular zone;['Periventricular zone'	'Hypothalamus'	'Interbrain'	'Brain stem'	'Basic cell groups and regions'	'root'];[6	5	3	2	1	0];0;3777
Supraoptic nucleus;['Supraoptic nucleus'	'Periventricular zone'	'Hypothalamus'	'Interbrain'	'Brain stem'	'Basic cell groups and regions'	'root'];[8	6	5	3	2	1	0];0;0
Accessory supraoptic group;['Accessory supraoptic group'	'Periventricular zone'	'Hypothalamus'	'Interbrain'	'Brain stem'	'Basic cell groups and regions'	'root'];[7	6	5	3	2	1	0];0;0
Nucleus circularis;['Nucleus circularis'	'Accessory supraoptic group'	'Periventricular zone'	'Hypothalamus'	'Interbrain'	'Brain stem'	'Basic cell groups and regions'	'root'];[8	7	6	5	3	2	1	0];0;0
Paraventricular hypothalamic nucleus;['Paraventricular hypothalamic nucleus'	'Periventricular zone'	'Hypothalamus'	'Interbrain'	'Brain stem'	'Basic cell groups and regions'	'root'];[8	6	5	3	2	1	0];3578;3578
Paraventricular hypothalamic nucleus	magnocellular division;['Paraventricular hypothalamic nucleus	magnocellular division'	'Paraventricular hypothalamic nucleus'	'Periventricular zone'	'Hypothalamus'	'Interbrain'	'Brain stem'	'Basic cell groups and regions'	'root'];[9	8	6	5	3	2	1	0];0;0
Paraventricular hypothalamic nucleus	magnocellular division	anterior magnocellular part;['Paraventricular hypothalamic nucleus	magnocellular division	anterior magnocellular part'	'Paraventricular hypothalamic nucleus	magnocellular division'	'Paraventricular hypothalamic nucleus'	'Periventricular zone'	'Hypothalamus'	'Interbrain'	'Brain stem'	'Basic cell groups and regions'	'root'];[10	9	8	6	5	3	2	1	0];0;0
Paraventricular hypothalamic nucleus	magnocellular division	medial magnocellular part;['Paraventricular hypothalamic nucleus	magnocellular division	medial magnocellular part'	'Paraventricular hypothalamic nucleus	magnocellular division'	'Paraventricular hypothalamic nucleus'	'Periventricular zone'	'Hypothalamus'	'Interbrain'	'Brain stem'	'Basic cell groups and regions'	'root'];[10	9	8	6	5	3	2	1	0];0;0
Paraventricular hypothalamic nucleus	magnocellular division	posterior magnocellular part;['Paraventricular hypothalamic nucleus	magnocellular division	posterior magnocellular part'	'Paraventricular hypothalamic nucleus	magnocellular division'	'Paraventricular hypothalamic nucleus'	'Periventricular zone'	'Hypothalamus'	'Interbrain'	'Brain stem'	'Basic cell groups and regions'	'root'];[10	9	8	6	5	3	2	1	0];0;0
Paraventricular hypothalamic nucleus	magnocellular division	posterior magnocellular part	lateral zone;['Paraventricular hypothalamic nucleus	magnocellular division	posterior magnocellular part	lateral zone'	'Paraventricular hypothalamic nucleus	magnocellular division	posterior magnocellular part'	'Paraventricular hypothalamic nucleus	magnocellular division'	'Paraventricular hypothalamic nucleus'	'Periventricular zone'	'Hypothalamus'	'Interbrain'	'Brain stem'	'Basic cell groups and regions'	'root'];[11	10	9	8	6	5	3	2	1	0];0;0
Paraventricular hypothalamic nucleus	magnocellular division	posterior magnocellular part	medial zone;['Paraventricular hypothalamic nucleus	magnocellular division	posterior magnocellular part	medial zone'	'Paraventricular hypothalamic nucleus	magnocellular division	posterior magnocellular part'	'Paraventricular hypothalamic nucleus	magnocellular division'	'Paraventricular hypothalamic nucleus'	'Periventricular zone'	'Hypothalamus'	'Interbrain'	'Brain stem'	'Basic cell groups and regions'	'root'];[11	10	9	8	6	5	3	2	1	0];0;0
Paraventricular hypothalamic nucleus	parvicellular division;['Paraventricular hypothalamic nucleus	parvicellular division'	'Paraventricular hypothalamic nucleus'	'Periventricular zone'	'Hypothalamus'	'Interbrain'	'Brain stem'	'Basic cell groups and regions'	'root'];[9	8	6	5	3	2	1	0];0;0
Paraventricular hypothalamic nucleus	parvicellular division	anterior parvicellular part;['Paraventricular hypothalamic nucleus	parvicellular division	anterior parvicellular part'	'Paraventricular hypothalamic nucleus	parvicellular division'	'Paraventricular hypothalamic nucleus'	'Periventricular zone'	'Hypothalamus'	'Interbrain'	'Brain stem'	'Basic cell groups and regions'	'root'];[10	9	8	6	5	3	2	1	0];0;0
Paraventricular hypothalamic nucleus	parvicellular division	medial parvicellular part	dorsal zone;['Paraventricular hypothalamic nucleus	parvicellular division	medial parvicellular part	dorsal zone'	'Paraventricular hypothalamic nucleus	parvicellular division'	'Paraventricular hypothalamic nucleus'	'Periventricular zone'	'Hypothalamus'	'Interbrain'	'Brain stem'	'Basic cell groups and regions'	'root'];[10	9	8	6	5	3	2	1	0];0;0
Paraventricular hypothalamic nucleus	parvicellular division	periventricular part;['Paraventricular hypothalamic nucleus	parvicellular division	periventricular part'	'Paraventricular hypothalamic nucleus	parvicellular division'	'Paraventricular hypothalamic nucleus'	'Periventricular zone'	'Hypothalamus'	'Interbrain'	'Brain stem'	'Basic cell groups and regions'	'root'];[10	9	8	6	5	3	2	1	0];0;0
Periventricular hypothalamic nucleus	anterior part;['Periventricular hypothalamic nucleus	anterior part'	'Periventricular zone'	'Hypothalamus'	'Interbrain'	'Brain stem'	'Basic cell groups and regions'	'root'];[9	6	5	3	2	1	0];62;62
Periventricular hypothalamic nucleus	intermediate part;['Periventricular hypothalamic nucleus	intermediate part'	'Periventricular zone'	'Hypothalamus'	'Interbrain'	'Brain stem'	'Basic cell groups and regions'	'root'];[9	6	5	3	2	1	0];137;137
Arcuate hypothalamic nucleus;['Arcuate hypothalamic nucleus'	'Periventricular zone'	'Hypothalamus'	'Interbrain'	'Brain stem'	'Basic cell groups and regions'	'root'];[8	6	5	3	2	1	0];0;0
Periventricular region;['Periventricular region'	'Hypothalamus'	'Interbrain'	'Brain stem'	'Basic cell groups and regions'	'root'];[6	5	3	2	1	0];0;4912
Anterodorsal preoptic nucleus;['Anterodorsal preoptic nucleus'	'Periventricular region'	'Hypothalamus'	'Interbrain'	'Brain stem'	'Basic cell groups and regions'	'root'];[8	6	5	3	2	1	0];101;101
Anterior hypothalamic area;['Anterior hypothalamic area'	'Periventricular region'	'Hypothalamus'	'Interbrain'	'Brain stem'	'Basic cell groups and regions'	'root'];[8	6	5	3	2	1	0];0;0
Anteroventral preoptic nucleus;['Anteroventral preoptic nucleus'	'Periventricular region'	'Hypothalamus'	'Interbrain'	'Brain stem'	'Basic cell groups and regions'	'root'];[8	6	5	3	2	1	0];0;0
Anteroventral periventricular nucleus;['Anteroventral periventricular nucleus'	'Periventricular region'	'Hypothalamus'	'Interbrain'	'Brain stem'	'Basic cell groups and regions'	'root'];[8	6	5	3	2	1	0];22;22
Dorsomedial nucleus of the hypothalamus;['Dorsomedial nucleus of the hypothalamus'	'Periventricular region'	'Hypothalamus'	'Interbrain'	'Brain stem'	'Basic cell groups and regions'	'root'];[8	6	5	3	2	1	0];1936;1936
Dorsomedial nucleus of the hypothalamus	anterior part;['Dorsomedial nucleus of the hypothalamus	anterior part'	'Dorsomedial nucleus of the hypothalamus'	'Periventricular region'	'Hypothalamus'	'Interbrain'	'Brain stem'	'Basic cell groups and regions'	'root'];[9	8	6	5	3	2	1	0];0;0
Dorsomedial nucleus of the hypothalamus	posterior part;['Dorsomedial nucleus of the hypothalamus	posterior part'	'Dorsomedial nucleus of the hypothalamus'	'Periventricular region'	'Hypothalamus'	'Interbrain'	'Brain stem'	'Basic cell groups and regions'	'root'];[9	8	6	5	3	2	1	0];0;0
Dorsomedial nucleus of the hypothalamus	ventral part;['Dorsomedial nucleus of the hypothalamus	ventral part'	'Dorsomedial nucleus of the hypothalamus'	'Periventricular region'	'Hypothalamus'	'Interbrain'	'Brain stem'	'Basic cell groups and regions'	'root'];[9	8	6	5	3	2	1	0];0;0
Median preoptic nucleus;['Median preoptic nucleus'	'Periventricular region'	'Hypothalamus'	'Interbrain'	'Brain stem'	'Basic cell groups and regions'	'root'];[8	6	5	3	2	1	0];401;401
Medial preoptic area;['Medial preoptic area'	'Periventricular region'	'Hypothalamus'	'Interbrain'	'Brain stem'	'Basic cell groups and regions'	'root'];[8	6	5	3	2	1	0];1478;1478
Vascular organ of the lamina terminalis;['Vascular organ of the lamina terminalis'	'Periventricular region'	'Hypothalamus'	'Interbrain'	'Brain stem'	'Basic cell groups and regions'	'root'];[8	6	5	3	2	1	0];0;0
Posterodorsal preoptic nucleus;['Posterodorsal preoptic nucleus'	'Periventricular region'	'Hypothalamus'	'Interbrain'	'Brain stem'	'Basic cell groups and regions'	'root'];[8	6	5	3	2	1	0];20;20
Parastrial nucleus;['Parastrial nucleus'	'Periventricular region'	'Hypothalamus'	'Interbrain'	'Brain stem'	'Basic cell groups and regions'	'root'];[8	6	5	3	2	1	0];140;140
Suprachiasmatic preoptic nucleus;['Suprachiasmatic preoptic nucleus'	'Periventricular region'	'Hypothalamus'	'Interbrain'	'Brain stem'	'Basic cell groups and regions'	'root'];[8	6	5	3	2	1	0];0;0
Periventricular hypothalamic nucleus	posterior part;['Periventricular hypothalamic nucleus	posterior part'	'Periventricular region'	'Hypothalamus'	'Interbrain'	'Brain stem'	'Basic cell groups and regions'	'root'];[8	6	5	3	2	1	0];66;66
Periventricular hypothalamic nucleus	preoptic part;['Periventricular hypothalamic nucleus	preoptic part'	'Periventricular region'	'Hypothalamus'	'Interbrain'	'Brain stem'	'Basic cell groups and regions'	'root'];[8	6	5	3	2	1	0];206;206
Subparaventricular zone;['Subparaventricular zone'	'Periventricular region'	'Hypothalamus'	'Interbrain'	'Brain stem'	'Basic cell groups and regions'	'root'];[8	6	5	3	2	1	0];526;526
Suprachiasmatic nucleus;['Suprachiasmatic nucleus'	'Periventricular region'	'Hypothalamus'	'Interbrain'	'Brain stem'	'Basic cell groups and regions'	'root'];[8	6	5	3	2	1	0];0;0
Subfornical organ;['Subfornical organ'	'Periventricular region'	'Hypothalamus'	'Interbrain'	'Brain stem'	'Basic cell groups and regions'	'root'];[8	6	5	3	2	1	0];16;16
Ventromedial preoptic nucleus;['Ventromedial preoptic nucleus'	'Periventricular region'	'Hypothalamus'	'Interbrain'	'Brain stem'	'Basic cell groups and regions'	'root'];[8	6	5	3	2	1	0];0;0
Ventrolateral preoptic nucleus;['Ventrolateral preoptic nucleus'	'Periventricular region'	'Hypothalamus'	'Interbrain'	'Brain stem'	'Basic cell groups and regions'	'root'];[8	6	5	3	2	1	0];0;0
Hypothalamic medial zone;['Hypothalamic medial zone'	'Hypothalamus'	'Interbrain'	'Brain stem'	'Basic cell groups and regions'	'root'];[6	5	3	2	1	0];0;7250
Anterior hypothalamic nucleus;['Anterior hypothalamic nucleus'	'Hypothalamic medial zone'	'Hypothalamus'	'Interbrain'	'Brain stem'	'Basic cell groups and regions'	'root'];[8	6	5	3	2	1	0];3167;3167
Anterior hypothalamic nucleus	anterior part;['Anterior hypothalamic nucleus	anterior part'	'Anterior hypothalamic nucleus'	'Hypothalamic medial zone'	'Hypothalamus'	'Interbrain'	'Brain stem'	'Basic cell groups and regions'	'root'];[9	8	6	5	3	2	1	0];0;0
Anterior hypothalamic nucleus	central part;['Anterior hypothalamic nucleus	central part'	'Anterior hypothalamic nucleus'	'Hypothalamic medial zone'	'Hypothalamus'	'Interbrain'	'Brain stem'	'Basic cell groups and regions'	'root'];[9	8	6	5	3	2	1	0];0;0
Anterior hypothalamic nucleus	dorsal part;['Anterior hypothalamic nucleus	dorsal part'	'Anterior hypothalamic nucleus'	'Hypothalamic medial zone'	'Hypothalamus'	'Interbrain'	'Brain stem'	'Basic cell groups and regions'	'root'];[9	8	6	5	3	2	1	0];0;0
Anterior hypothalamic nucleus	posterior part;['Anterior hypothalamic nucleus	posterior part'	'Anterior hypothalamic nucleus'	'Hypothalamic medial zone'	'Hypothalamus'	'Interbrain'	'Brain stem'	'Basic cell groups and regions'	'root'];[9	8	6	5	3	2	1	0];0;0
Mammillary body;['Mammillary body'	'Hypothalamic medial zone'	'Hypothalamus'	'Interbrain'	'Brain stem'	'Basic cell groups and regions'	'root'];[7	6	5	3	2	1	0];0;2735
Lateral mammillary nucleus;['Lateral mammillary nucleus'	'Mammillary body'	'Hypothalamic medial zone'	'Hypothalamus'	'Interbrain'	'Brain stem'	'Basic cell groups and regions'	'root'];[8	7	6	5	3	2	1	0];368;368
Medial mammillary nucleus;['Medial mammillary nucleus'	'Mammillary body'	'Hypothalamic medial zone'	'Hypothalamus'	'Interbrain'	'Brain stem'	'Basic cell groups and regions'	'root'];[8	7	6	5	3	2	1	0];2055;2055
Medial mammillary nucleus	median part;['Medial mammillary nucleus	median part'	'Medial mammillary nucleus'	'Mammillary body'	'Hypothalamic medial zone'	'Hypothalamus'	'Interbrain'	'Brain stem'	'Basic cell groups and regions'	'root'];[9	8	7	6	5	3	2	1	0];0;0
Medial mammillary nucleus	lateral part;['Medial mammillary nucleus	lateral part'	'Medial mammillary nucleus'	'Mammillary body'	'Hypothalamic medial zone'	'Hypothalamus'	'Interbrain'	'Brain stem'	'Basic cell groups and regions'	'root'];[9	8	7	6	5	3	2	1	0];0;0
Medial mammillary nucleus	medial part;['Medial mammillary nucleus	medial part'	'Medial mammillary nucleus'	'Mammillary body'	'Hypothalamic medial zone'	'Hypothalamus'	'Interbrain'	'Brain stem'	'Basic cell groups and regions'	'root'];[9	8	7	6	5	3	2	1	0];0;0
Medial mammillary nucleus	posterior part;['Medial mammillary nucleus	posterior part'	'Medial mammillary nucleus'	'Mammillary body'	'Hypothalamic medial zone'	'Hypothalamus'	'Interbrain'	'Brain stem'	'Basic cell groups and regions'	'root'];[9	8	7	6	5	3	2	1	0];0;0
Medial mammillary nucleus	dorsal part;['Medial mammillary nucleus	dorsal part'	'Medial mammillary nucleus'	'Mammillary body'	'Hypothalamic medial zone'	'Hypothalamus'	'Interbrain'	'Brain stem'	'Basic cell groups and regions'	'root'];[9	8	7	6	5	3	2	1	0];0;0
Supramammillary nucleus;['Supramammillary nucleus'	'Mammillary body'	'Hypothalamic medial zone'	'Hypothalamus'	'Interbrain'	'Brain stem'	'Basic cell groups and regions'	'root'];[8	7	6	5	3	2	1	0];217;217
Supramammillary nucleus	lateral part;['Supramammillary nucleus	lateral part'	'Supramammillary nucleus'	'Mammillary body'	'Hypothalamic medial zone'	'Hypothalamus'	'Interbrain'	'Brain stem'	'Basic cell groups and regions'	'root'];[9	8	7	6	5	3	2	1	0];0;0
Supramammillary nucleus	medial part;['Supramammillary nucleus	medial part'	'Supramammillary nucleus'	'Mammillary body'	'Hypothalamic medial zone'	'Hypothalamus'	'Interbrain'	'Brain stem'	'Basic cell groups and regions'	'root'];[9	8	7	6	5	3	2	1	0];0;0
Tuberomammillary nucleus;['Tuberomammillary nucleus'	'Mammillary body'	'Hypothalamic medial zone'	'Hypothalamus'	'Interbrain'	'Brain stem'	'Basic cell groups and regions'	'root'];[8	7	6	5	3	2	1	0];0;95
Tuberomammillary nucleus	dorsal part;['Tuberomammillary nucleus	dorsal part'	'Tuberomammillary nucleus'	'Mammillary body'	'Hypothalamic medial zone'	'Hypothalamus'	'Interbrain'	'Brain stem'	'Basic cell groups and regions'	'root'];[9	8	7	6	5	3	2	1	0];61;61
Tuberomammillary nucleus	ventral part;['Tuberomammillary nucleus	ventral part'	'Tuberomammillary nucleus'	'Mammillary body'	'Hypothalamic medial zone'	'Hypothalamus'	'Interbrain'	'Brain stem'	'Basic cell groups and regions'	'root'];[9	8	7	6	5	3	2	1	0];34;34
Medial preoptic nucleus;['Medial preoptic nucleus'	'Hypothalamic medial zone'	'Hypothalamus'	'Interbrain'	'Brain stem'	'Basic cell groups and regions'	'root'];[8	6	5	3	2	1	0];186;186
Medial preoptic nucleus	central part;['Medial preoptic nucleus	central part'	'Medial preoptic nucleus'	'Hypothalamic medial zone'	'Hypothalamus'	'Interbrain'	'Brain stem'	'Basic cell groups and regions'	'root'];[9	8	6	5	3	2	1	0];0;0
Medial preoptic nucleus	lateral part;['Medial preoptic nucleus	lateral part'	'Medial preoptic nucleus'	'Hypothalamic medial zone'	'Hypothalamus'	'Interbrain'	'Brain stem'	'Basic cell groups and regions'	'root'];[9	8	6	5	3	2	1	0];0;0
Medial preoptic nucleus	medial part;['Medial preoptic nucleus	medial part'	'Medial preoptic nucleus'	'Hypothalamic medial zone'	'Hypothalamus'	'Interbrain'	'Brain stem'	'Basic cell groups and regions'	'root'];[9	8	6	5	3	2	1	0];0;0
Dorsal premammillary nucleus;['Dorsal premammillary nucleus'	'Hypothalamic medial zone'	'Hypothalamus'	'Interbrain'	'Brain stem'	'Basic cell groups and regions'	'root'];[8	6	5	3	2	1	0];12;12
Ventral premammillary nucleus;['Ventral premammillary nucleus'	'Hypothalamic medial zone'	'Hypothalamus'	'Interbrain'	'Brain stem'	'Basic cell groups and regions'	'root'];[8	6	5	3	2	1	0];1;1
Paraventricular hypothalamic nucleus	descending division;['Paraventricular hypothalamic nucleus	descending division'	'Hypothalamic medial zone'	'Hypothalamus'	'Interbrain'	'Brain stem'	'Basic cell groups and regions'	'root'];[8	6	5	3	2	1	0];373;373
Paraventricular hypothalamic nucleus	descending division	dorsal parvicellular part;['Paraventricular hypothalamic nucleus	descending division	dorsal parvicellular part'	'Paraventricular hypothalamic nucleus	descending division'	'Hypothalamic medial zone'	'Hypothalamus'	'Interbrain'	'Brain stem'	'Basic cell groups and regions'	'root'];[9	8	6	5	3	2	1	0];0;0
Paraventricular hypothalamic nucleus	descending division	forniceal part;['Paraventricular hypothalamic nucleus	descending division	forniceal part'	'Paraventricular hypothalamic nucleus	descending division'	'Hypothalamic medial zone'	'Hypothalamus'	'Interbrain'	'Brain stem'	'Basic cell groups and regions'	'root'];[9	8	6	5	3	2	1	0];0;0
Paraventricular hypothalamic nucleus	descending division	lateral parvicellular part;['Paraventricular hypothalamic nucleus	descending division	lateral parvicellular part'	'Paraventricular hypothalamic nucleus	descending division'	'Hypothalamic medial zone'	'Hypothalamus'	'Interbrain'	'Brain stem'	'Basic cell groups and regions'	'root'];[9	8	6	5	3	2	1	0];0;0
Paraventricular hypothalamic nucleus	descending division	medial parvicellular part	ventral zone;['Paraventricular hypothalamic nucleus	descending division	medial parvicellular part	ventral zone'	'Paraventricular hypothalamic nucleus	descending division'	'Hypothalamic medial zone'	'Hypothalamus'	'Interbrain'	'Brain stem'	'Basic cell groups and regions'	'root'];[9	8	6	5	3	2	1	0];0;0
Ventromedial hypothalamic nucleus;['Ventromedial hypothalamic nucleus'	'Hypothalamic medial zone'	'Hypothalamus'	'Interbrain'	'Brain stem'	'Basic cell groups and regions'	'root'];[8	6	5	3	2	1	0];133;133
Ventromedial hypothalamic nucleus	anterior part;['Ventromedial hypothalamic nucleus	anterior part'	'Ventromedial hypothalamic nucleus'	'Hypothalamic medial zone'	'Hypothalamus'	'Interbrain'	'Brain stem'	'Basic cell groups and regions'	'root'];[9	8	6	5	3	2	1	0];0;0
Ventromedial hypothalamic nucleus	central part;['Ventromedial hypothalamic nucleus	central part'	'Ventromedial hypothalamic nucleus'	'Hypothalamic medial zone'	'Hypothalamus'	'Interbrain'	'Brain stem'	'Basic cell groups and regions'	'root'];[9	8	6	5	3	2	1	0];0;0
Ventromedial hypothalamic nucleus	dorsomedial part;['Ventromedial hypothalamic nucleus	dorsomedial part'	'Ventromedial hypothalamic nucleus'	'Hypothalamic medial zone'	'Hypothalamus'	'Interbrain'	'Brain stem'	'Basic cell groups and regions'	'root'];[9	8	6	5	3	2	1	0];0;0
Ventromedial hypothalamic nucleus	ventrolateral part;['Ventromedial hypothalamic nucleus	ventrolateral part'	'Ventromedial hypothalamic nucleus'	'Hypothalamic medial zone'	'Hypothalamus'	'Interbrain'	'Brain stem'	'Basic cell groups and regions'	'root'];[9	8	6	5	3	2	1	0];0;0
Posterior hypothalamic nucleus;['Posterior hypothalamic nucleus'	'Hypothalamic medial zone'	'Hypothalamus'	'Interbrain'	'Brain stem'	'Basic cell groups and regions'	'root'];[8	6	5	3	2	1	0];643;643
Hypothalamic lateral zone;['Hypothalamic lateral zone'	'Hypothalamus'	'Interbrain'	'Brain stem'	'Basic cell groups and regions'	'root'];[6	5	3	2	1	0];0;23991
Lateral hypothalamic area;['Lateral hypothalamic area'	'Hypothalamic lateral zone'	'Hypothalamus'	'Interbrain'	'Brain stem'	'Basic cell groups and regions'	'root'];[8	6	5	3	2	1	0];18140;18140
Lateral preoptic area;['Lateral preoptic area'	'Hypothalamic lateral zone'	'Hypothalamus'	'Interbrain'	'Brain stem'	'Basic cell groups and regions'	'root'];[8	6	5	3	2	1	0];1090;1090
Preparasubthalamic nucleus;['Preparasubthalamic nucleus'	'Hypothalamic lateral zone'	'Hypothalamus'	'Interbrain'	'Brain stem'	'Basic cell groups and regions'	'root'];[8	6	5	3	2	1	0];98;98
Parasubthalamic nucleus;['Parasubthalamic nucleus'	'Hypothalamic lateral zone'	'Hypothalamus'	'Interbrain'	'Brain stem'	'Basic cell groups and regions'	'root'];[8	6	5	3	2	1	0];154;154
Perifornical nucleus;['Perifornical nucleus'	'Hypothalamic lateral zone'	'Hypothalamus'	'Interbrain'	'Brain stem'	'Basic cell groups and regions'	'root'];[8	6	5	3	2	1	0];0;0
Retrochiasmatic area;['Retrochiasmatic area'	'Hypothalamic lateral zone'	'Hypothalamus'	'Interbrain'	'Brain stem'	'Basic cell groups and regions'	'root'];[8	6	5	3	2	1	0];0;0
Subthalamic nucleus;['Subthalamic nucleus'	'Hypothalamic lateral zone'	'Hypothalamus'	'Interbrain'	'Brain stem'	'Basic cell groups and regions'	'root'];[8	6	5	3	2	1	0];1136;1136
Tuberal nucleus;['Tuberal nucleus'	'Hypothalamic lateral zone'	'Hypothalamus'	'Interbrain'	'Brain stem'	'Basic cell groups and regions'	'root'];[8	6	5	3	2	1	0];676;676
Zona incerta;['Zona incerta'	'Hypothalamic lateral zone'	'Hypothalamus'	'Interbrain'	'Brain stem'	'Basic cell groups and regions'	'root'];[8	6	5	3	2	1	0];2663;2697
Dopaminergic A13 group;['Dopaminergic A13 group'	'Zona incerta'	'Hypothalamic lateral zone'	'Hypothalamus'	'Interbrain'	'Brain stem'	'Basic cell groups and regions'	'root'];[9	8	6	5	3	2	1	0];0;0
Fields of Forel;['Fields of Forel'	'Zona incerta'	'Hypothalamic lateral zone'	'Hypothalamus'	'Interbrain'	'Brain stem'	'Basic cell groups and regions'	'root'];[9	8	6	5	3	2	1	0];34;34
Median eminence;['Median eminence'	'Hypothalamus'	'Interbrain'	'Brain stem'	'Basic cell groups and regions'	'root'];[8	5	3	2	1	0];0;0
Midbrain;['Midbrain'	'Brain stem'	'Basic cell groups and regions'	'root'];[5	2	1	0];30172;272325
Midbrain	sensory related;['Midbrain	sensory related'	'Midbrain'	'Brain stem'	'Basic cell groups and regions'	'root'];[6	5	2	1	0];0;160345
Superior colliculus	sensory related;['Superior colliculus	sensory related'	'Midbrain	sensory related'	'Midbrain'	'Brain stem'	'Basic cell groups and regions'	'root'];[8	6	5	2	1	0];0;22594
Superior colliculus	optic layer;['Superior colliculus	optic layer'	'Superior colliculus	sensory related'	'Midbrain	sensory related'	'Midbrain'	'Brain stem'	'Basic cell groups and regions'	'root'];[9	8	6	5	2	1	0];5657;5657
Superior colliculus	superficial gray layer;['Superior colliculus	superficial gray layer'	'Superior colliculus	sensory related'	'Midbrain	sensory related'	'Midbrain'	'Brain stem'	'Basic cell groups and regions'	'root'];[9	8	6	5	2	1	0];16937;16937
Superior colliculus	zonal layer;['Superior colliculus	zonal layer'	'Superior colliculus	sensory related'	'Midbrain	sensory related'	'Midbrain'	'Brain stem'	'Basic cell groups and regions'	'root'];[9	8	6	5	2	1	0];0;0
Inferior colliculus;['Inferior colliculus'	'Midbrain	sensory related'	'Midbrain'	'Brain stem'	'Basic cell groups and regions'	'root'];[8	6	5	2	1	0];134719;134719
Inferior colliculus	central nucleus;['Inferior colliculus	central nucleus'	'Inferior colliculus'	'Midbrain	sensory related'	'Midbrain'	'Brain stem'	'Basic cell groups and regions'	'root'];[9	8	6	5	2	1	0];0;0
Inferior colliculus	dorsal nucleus;['Inferior colliculus	dorsal nucleus'	'Inferior colliculus'	'Midbrain	sensory related'	'Midbrain'	'Brain stem'	'Basic cell groups and regions'	'root'];[9	8	6	5	2	1	0];0;0
Inferior colliculus	external nucleus;['Inferior colliculus	external nucleus'	'Inferior colliculus'	'Midbrain	sensory related'	'Midbrain'	'Brain stem'	'Basic cell groups and regions'	'root'];[9	8	6	5	2	1	0];0;0
Nucleus of the brachium of the inferior colliculus;['Nucleus of the brachium of the inferior colliculus'	'Midbrain	sensory related'	'Midbrain'	'Brain stem'	'Basic cell groups and regions'	'root'];[8	6	5	2	1	0];616;616
Nucleus sagulum;['Nucleus sagulum'	'Midbrain	sensory related'	'Midbrain'	'Brain stem'	'Basic cell groups and regions'	'root'];[8	6	5	2	1	0];341;341
Parabigeminal nucleus;['Parabigeminal nucleus'	'Midbrain	sensory related'	'Midbrain'	'Brain stem'	'Basic cell groups and regions'	'root'];[8	6	5	2	1	0];1547;1547
Midbrain trigeminal nucleus;['Midbrain trigeminal nucleus'	'Midbrain	sensory related'	'Midbrain'	'Brain stem'	'Basic cell groups and regions'	'root'];[8	6	5	2	1	0];528;528
Subcommissural organ;['Subcommissural organ'	'Midbrain	sensory related'	'Midbrain'	'Brain stem'	'Basic cell groups and regions'	'root'];[8	6	5	2	1	0];0;0
Midbrain	motor related;['Midbrain	motor related'	'Midbrain'	'Brain stem'	'Basic cell groups and regions'	'root'];[6	5	2	1	0];0;72884
Substantia nigra	reticular part;['Substantia nigra	reticular part'	'Midbrain	motor related'	'Midbrain'	'Brain stem'	'Basic cell groups and regions'	'root'];[8	6	5	2	1	0];12081;12081
Ventral tegmental area;['Ventral tegmental area'	'Midbrain	motor related'	'Midbrain'	'Brain stem'	'Basic cell groups and regions'	'root'];[8	6	5	2	1	0];2507;2507
Paranigral nucleus;['Paranigral nucleus'	'Midbrain	motor related'	'Midbrain'	'Brain stem'	'Basic cell groups and regions'	'root'];[8	6	5	2	1	0];0;0
Midbrain reticular nucleus	retrorubral area;['Midbrain reticular nucleus	retrorubral area'	'Midbrain	motor related'	'Midbrain'	'Brain stem'	'Basic cell groups and regions'	'root'];[8	6	5	2	1	0];4135;4135
Midbrain reticular nucleus;['Midbrain reticular nucleus'	'Midbrain	motor related'	'Midbrain'	'Brain stem'	'Basic cell groups and regions'	'root'];[8	6	5	2	1	0];8521;8521
Midbrain reticular nucleus	magnocellular part;['Midbrain reticular nucleus	magnocellular part'	'Midbrain reticular nucleus'	'Midbrain	motor related'	'Midbrain'	'Brain stem'	'Basic cell groups and regions'	'root'];[9	8	6	5	2	1	0];0;0
Midbrain reticular nucleus	magnocellular part	general;['Midbrain reticular nucleus	magnocellular part	general'	'Midbrain reticular nucleus'	'Midbrain	motor related'	'Midbrain'	'Brain stem'	'Basic cell groups and regions'	'root'];[9	8	6	5	2	1	0];0;0
Midbrain reticular nucleus	parvicellular part;['Midbrain reticular nucleus	parvicellular part'	'Midbrain reticular nucleus'	'Midbrain	motor related'	'Midbrain'	'Brain stem'	'Basic cell groups and regions'	'root'];[9	8	6	5	2	1	0];0;0
Superior colliculus	motor related;['Superior colliculus	motor related'	'Midbrain	motor related'	'Midbrain'	'Brain stem'	'Basic cell groups and regions'	'root'];[8	6	5	2	1	0];0;27736
Superior colliculus	motor related	deep gray layer;['Superior colliculus	motor related	deep gray layer'	'Superior colliculus	motor related'	'Midbrain	motor related'	'Midbrain'	'Brain stem'	'Basic cell groups and regions'	'root'];[9	8	6	5	2	1	0];2562;2562
Superior colliculus	motor related	deep white layer;['Superior colliculus	motor related	deep white layer'	'Superior colliculus	motor related'	'Midbrain	motor related'	'Midbrain'	'Brain stem'	'Basic cell groups and regions'	'root'];[9	8	6	5	2	1	0];514;514
Superior colliculus	motor related	intermediate white layer;['Superior colliculus	motor related	intermediate white layer'	'Superior colliculus	motor related'	'Midbrain	motor related'	'Midbrain'	'Brain stem'	'Basic cell groups and regions'	'root'];[9	8	6	5	2	1	0];7978;7978
Superior colliculus	motor related	intermediate gray layer;['Superior colliculus	motor related	intermediate gray layer'	'Superior colliculus	motor related'	'Midbrain	motor related'	'Midbrain'	'Brain stem'	'Basic cell groups and regions'	'root'];[9	8	6	5	2	1	0];16262;16682
Superior colliculus	motor related	intermediate gray layer	sublayer a;['Superior colliculus	motor related	intermediate gray layer	sublayer a'	'Superior colliculus	motor related	intermediate gray layer'	'Superior colliculus	motor related'	'Midbrain	motor related'	'Midbrain'	'Brain stem'	'Basic cell groups and regions'	'root'];[10	9	8	6	5	2	1	0];293;293
Superior colliculus	motor related	intermediate gray layer	sublayer b;['Superior colliculus	motor related	intermediate gray layer	sublayer b'	'Superior colliculus	motor related	intermediate gray layer'	'Superior colliculus	motor related'	'Midbrain	motor related'	'Midbrain'	'Brain stem'	'Basic cell groups and regions'	'root'];[10	9	8	6	5	2	1	0];122;122
Superior colliculus	motor related	intermediate gray layer	sublayer c;['Superior colliculus	motor related	intermediate gray layer	sublayer c'	'Superior colliculus	motor related	intermediate gray layer'	'Superior colliculus	motor related'	'Midbrain	motor related'	'Midbrain'	'Brain stem'	'Basic cell groups and regions'	'root'];[10	9	8	6	5	2	1	0];5;5
Periaqueductal gray;['Periaqueductal gray'	'Midbrain	motor related'	'Midbrain'	'Brain stem'	'Basic cell groups and regions'	'root'];[8	6	5	2	1	0];9108;9270
Precommissural nucleus;['Precommissural nucleus'	'Periaqueductal gray'	'Midbrain	motor related'	'Midbrain'	'Brain stem'	'Basic cell groups and regions'	'root'];[9	8	6	5	2	1	0];142;142
Interstitial nucleus of Cajal;['Interstitial nucleus of Cajal'	'Periaqueductal gray'	'Midbrain	motor related'	'Midbrain'	'Brain stem'	'Basic cell groups and regions'	'root'];[9	8	6	5	2	1	0];5;5
Nucleus of Darkschewitsch;['Nucleus of Darkschewitsch'	'Periaqueductal gray'	'Midbrain	motor related'	'Midbrain'	'Brain stem'	'Basic cell groups and regions'	'root'];[9	8	6	5	2	1	0];15;15
Supraoculomotor periaqueductal gray;['Supraoculomotor periaqueductal gray'	'Periaqueductal gray'	'Midbrain	motor related'	'Midbrain'	'Brain stem'	'Basic cell groups and regions'	'root'];[9	8	6	5	2	1	0];0;0
Pretectal region;['Pretectal region'	'Midbrain	motor related'	'Midbrain'	'Brain stem'	'Basic cell groups and regions'	'root'];[8	6	5	2	1	0];0;3576
Anterior pretectal nucleus;['Anterior pretectal nucleus'	'Pretectal region'	'Midbrain	motor related'	'Midbrain'	'Brain stem'	'Basic cell groups and regions'	'root'];[9	8	6	5	2	1	0];997;997
Medial pretectal area;['Medial pretectal area'	'Pretectal region'	'Midbrain	motor related'	'Midbrain'	'Brain stem'	'Basic cell groups and regions'	'root'];[9	8	6	5	2	1	0];1024;1024
Nucleus of the optic tract;['Nucleus of the optic tract'	'Pretectal region'	'Midbrain	motor related'	'Midbrain'	'Brain stem'	'Basic cell groups and regions'	'root'];[9	8	6	5	2	1	0];198;198
Nucleus of the posterior commissure;['Nucleus of the posterior commissure'	'Pretectal region'	'Midbrain	motor related'	'Midbrain'	'Brain stem'	'Basic cell groups and regions'	'root'];[9	8	6	5	2	1	0];242;242
Olivary pretectal nucleus;['Olivary pretectal nucleus'	'Pretectal region'	'Midbrain	motor related'	'Midbrain'	'Brain stem'	'Basic cell groups and regions'	'root'];[9	8	6	5	2	1	0];1063;1063
Posterior pretectal nucleus;['Posterior pretectal nucleus'	'Pretectal region'	'Midbrain	motor related'	'Midbrain'	'Brain stem'	'Basic cell groups and regions'	'root'];[9	8	6	5	2	1	0];52;52
Retroparafascicular nucleus;['Retroparafascicular nucleus'	'Pretectal region'	'Midbrain	motor related'	'Midbrain'	'Brain stem'	'Basic cell groups and regions'	'root'];[9	8	6	5	2	1	0];0;0
Intercollicular nucleus;['Intercollicular nucleus'	'Midbrain	motor related'	'Midbrain'	'Brain stem'	'Basic cell groups and regions'	'root'];[8	6	5	2	1	0];0;0
Cuneiform nucleus;['Cuneiform nucleus'	'Midbrain	motor related'	'Midbrain'	'Brain stem'	'Basic cell groups and regions'	'root'];[8	6	5	2	1	0];1069;1069
Red nucleus;['Red nucleus'	'Midbrain	motor related'	'Midbrain'	'Brain stem'	'Basic cell groups and regions'	'root'];[8	6	5	2	1	0];3559;3559
Oculomotor nucleus;['Oculomotor nucleus'	'Midbrain	motor related'	'Midbrain'	'Brain stem'	'Basic cell groups and regions'	'root'];[8	6	5	2	1	0];40;40
Medial accesory oculomotor nucleus;['Medial accesory oculomotor nucleus'	'Midbrain	motor related'	'Midbrain'	'Brain stem'	'Basic cell groups and regions'	'root'];[8	6	5	2	1	0];0;0
Edinger-Westphal nucleus;['Edinger-Westphal nucleus'	'Midbrain	motor related'	'Midbrain'	'Brain stem'	'Basic cell groups and regions'	'root'];[8	6	5	2	1	0];43;43
Trochlear nucleus;['Trochlear nucleus'	'Midbrain	motor related'	'Midbrain'	'Brain stem'	'Basic cell groups and regions'	'root'];[8	6	5	2	1	0];21;21
Paratrochlear nucleus;['Paratrochlear nucleus'	'Midbrain	motor related'	'Midbrain'	'Brain stem'	'Basic cell groups and regions'	'root'];[8	6	5	2	1	0];0;0
Ventral tegmental nucleus;['Ventral tegmental nucleus'	'Midbrain	motor related'	'Midbrain'	'Brain stem'	'Basic cell groups and regions'	'root'];[8	6	5	2	1	0];196;196
Anterior tegmental nucleus;['Anterior tegmental nucleus'	'Midbrain	motor related'	'Midbrain'	'Brain stem'	'Basic cell groups and regions'	'root'];[8	6	5	2	1	0];130;130
Lateral terminal nucleus of the accessory optic tract;['Lateral terminal nucleus of the accessory optic tract'	'Midbrain	motor related'	'Midbrain'	'Brain stem'	'Basic cell groups and regions'	'root'];[8	6	5	2	1	0];0;0
Dorsal terminal nucleus of the accessory optic tract;['Dorsal terminal nucleus of the accessory optic tract'	'Midbrain	motor related'	'Midbrain'	'Brain stem'	'Basic cell groups and regions'	'root'];[8	6	5	2	1	0];0;0
Medial terminal nucleus of the accessory optic tract;['Medial terminal nucleus of the accessory optic tract'	'Midbrain	motor related'	'Midbrain'	'Brain stem'	'Basic cell groups and regions'	'root'];[8	6	5	2	1	0];0;0
Substantia nigra	lateral part;['Substantia nigra	lateral part'	'Midbrain	motor related'	'Midbrain'	'Brain stem'	'Basic cell groups and regions'	'root'];[8	6	5	2	1	0];0;0
Midbrain	behavioral state related;['Midbrain	behavioral state related'	'Midbrain'	'Brain stem'	'Basic cell groups and regions'	'root'];[6	5	2	1	0];0;8924
Substantia nigra	compact part;['Substantia nigra	compact part'	'Midbrain	behavioral state related'	'Midbrain'	'Brain stem'	'Basic cell groups and regions'	'root'];[8	6	5	2	1	0];1204;1204
Pedunculopontine nucleus;['Pedunculopontine nucleus'	'Midbrain	behavioral state related'	'Midbrain'	'Brain stem'	'Basic cell groups and regions'	'root'];[8	6	5	2	1	0];4197;4197
Midbrain raphe nuclei;['Midbrain raphe nuclei'	'Midbrain	behavioral state related'	'Midbrain'	'Brain stem'	'Basic cell groups and regions'	'root'];[7	6	5	2	1	0];0;3523
Interfascicular nucleus raphe;['Interfascicular nucleus raphe'	'Midbrain raphe nuclei'	'Midbrain	behavioral state related'	'Midbrain'	'Brain stem'	'Basic cell groups and regions'	'root'];[8	7	6	5	2	1	0];44;44
Interpeduncular nucleus;['Interpeduncular nucleus'	'Midbrain raphe nuclei'	'Midbrain	behavioral state related'	'Midbrain'	'Brain stem'	'Basic cell groups and regions'	'root'];[8	7	6	5	2	1	0];2861;2861
Interpeduncular nucleus	rostral;['Interpeduncular nucleus	rostral'	'Interpeduncular nucleus'	'Midbrain raphe nuclei'	'Midbrain	behavioral state related'	'Midbrain'	'Brain stem'	'Basic cell groups and regions'	'root'];[9	8	7	6	5	2	1	0];0;0
Interpeduncular nucleus	caudal;['Interpeduncular nucleus	caudal'	'Interpeduncular nucleus'	'Midbrain raphe nuclei'	'Midbrain	behavioral state related'	'Midbrain'	'Brain stem'	'Basic cell groups and regions'	'root'];[9	8	7	6	5	2	1	0];0;0
Interpeduncular nucleus	apical;['Interpeduncular nucleus	apical'	'Interpeduncular nucleus'	'Midbrain raphe nuclei'	'Midbrain	behavioral state related'	'Midbrain'	'Brain stem'	'Basic cell groups and regions'	'root'];[9	8	7	6	5	2	1	0];0;0
Interpeduncular nucleus	lateral;['Interpeduncular nucleus	lateral'	'Interpeduncular nucleus'	'Midbrain raphe nuclei'	'Midbrain	behavioral state related'	'Midbrain'	'Brain stem'	'Basic cell groups and regions'	'root'];[9	8	7	6	5	2	1	0];0;0
Interpeduncular nucleus	intermediate;['Interpeduncular nucleus	intermediate'	'Interpeduncular nucleus'	'Midbrain raphe nuclei'	'Midbrain	behavioral state related'	'Midbrain'	'Brain stem'	'Basic cell groups and regions'	'root'];[9	8	7	6	5	2	1	0];0;0
Interpeduncular nucleus	dorsomedial;['Interpeduncular nucleus	dorsomedial'	'Interpeduncular nucleus'	'Midbrain raphe nuclei'	'Midbrain	behavioral state related'	'Midbrain'	'Brain stem'	'Basic cell groups and regions'	'root'];[9	8	7	6	5	2	1	0];0;0
Interpeduncular nucleus	dorsolateral;['Interpeduncular nucleus	dorsolateral'	'Interpeduncular nucleus'	'Midbrain raphe nuclei'	'Midbrain	behavioral state related'	'Midbrain'	'Brain stem'	'Basic cell groups and regions'	'root'];[9	8	7	6	5	2	1	0];0;0
Interpeduncular nucleus	rostrolateral;['Interpeduncular nucleus	rostrolateral'	'Interpeduncular nucleus'	'Midbrain raphe nuclei'	'Midbrain	behavioral state related'	'Midbrain'	'Brain stem'	'Basic cell groups and regions'	'root'];[9	8	7	6	5	2	1	0];0;0
Rostral linear nucleus raphe;['Rostral linear nucleus raphe'	'Midbrain raphe nuclei'	'Midbrain	behavioral state related'	'Midbrain'	'Brain stem'	'Basic cell groups and regions'	'root'];[8	7	6	5	2	1	0];27;27
Central linear nucleus raphe;['Central linear nucleus raphe'	'Midbrain raphe nuclei'	'Midbrain	behavioral state related'	'Midbrain'	'Brain stem'	'Basic cell groups and regions'	'root'];[8	7	6	5	2	1	0];156;156
Dorsal nucleus raphe;['Dorsal nucleus raphe'	'Midbrain raphe nuclei'	'Midbrain	behavioral state related'	'Midbrain'	'Brain stem'	'Basic cell groups and regions'	'root'];[8	7	6	5	2	1	0];435;435
Hindbrain;['Hindbrain'	'Brain stem'	'Basic cell groups and regions'	'root'];[3	2	1	0];0;893535
Pons;['Pons'	'Hindbrain'	'Brain stem'	'Basic cell groups and regions'	'root'];[5	3	2	1	0];108005;379565
Pons	sensory related;['Pons	sensory related'	'Pons'	'Hindbrain'	'Brain stem'	'Basic cell groups and regions'	'root'];[6	5	3	2	1	0];0;75910
Nucleus of the lateral lemniscus;['Nucleus of the lateral lemniscus'	'Pons	sensory related'	'Pons'	'Hindbrain'	'Brain stem'	'Basic cell groups and regions'	'root'];[8	6	5	3	2	1	0];22691;22691
Nucleus of the lateral lemniscus	dorsal part;['Nucleus of the lateral lemniscus	dorsal part'	'Nucleus of the lateral lemniscus'	'Pons	sensory related'	'Pons'	'Hindbrain'	'Brain stem'	'Basic cell groups and regions'	'root'];[9	8	6	5	3	2	1	0];0;0
Nucleus of the lateral lemniscus	horizontal part;['Nucleus of the lateral lemniscus	horizontal part'	'Nucleus of the lateral lemniscus'	'Pons	sensory related'	'Pons'	'Hindbrain'	'Brain stem'	'Basic cell groups and regions'	'root'];[9	8	6	5	3	2	1	0];0;0
Nucleus of the lateral lemniscus	ventral part;['Nucleus of the lateral lemniscus	ventral part'	'Nucleus of the lateral lemniscus'	'Pons	sensory related'	'Pons'	'Hindbrain'	'Brain stem'	'Basic cell groups and regions'	'root'];[9	8	6	5	3	2	1	0];0;0
Principal sensory nucleus of the trigeminal;['Principal sensory nucleus of the trigeminal'	'Pons	sensory related'	'Pons'	'Hindbrain'	'Brain stem'	'Basic cell groups and regions'	'root'];[8	6	5	3	2	1	0];24771;24771
Parabrachial nucleus;['Parabrachial nucleus'	'Pons	sensory related'	'Pons'	'Hindbrain'	'Brain stem'	'Basic cell groups and regions'	'root'];[8	6	5	3	2	1	0];4862;4862
Koelliker-Fuse subnucleus;['Koelliker-Fuse subnucleus'	'Parabrachial nucleus'	'Pons	sensory related'	'Pons'	'Hindbrain'	'Brain stem'	'Basic cell groups and regions'	'root'];[9	8	6	5	3	2	1	0];0;0
Parabrachial nucleus	lateral division;['Parabrachial nucleus	lateral division'	'Parabrachial nucleus'	'Pons	sensory related'	'Pons'	'Hindbrain'	'Brain stem'	'Basic cell groups and regions'	'root'];[9	8	6	5	3	2	1	0];0;0
Parabrachial nucleus	lateral division	central lateral part;['Parabrachial nucleus	lateral division	central lateral part'	'Parabrachial nucleus	lateral division'	'Parabrachial nucleus'	'Pons	sensory related'	'Pons'	'Hindbrain'	'Brain stem'	'Basic cell groups and regions'	'root'];[10	9	8	6	5	3	2	1	0];0;0
Parabrachial nucleus	lateral division	dorsal lateral part;['Parabrachial nucleus	lateral division	dorsal lateral part'	'Parabrachial nucleus	lateral division'	'Parabrachial nucleus'	'Pons	sensory related'	'Pons'	'Hindbrain'	'Brain stem'	'Basic cell groups and regions'	'root'];[10	9	8	6	5	3	2	1	0];0;0
Parabrachial nucleus	lateral division	external lateral part;['Parabrachial nucleus	lateral division	external lateral part'	'Parabrachial nucleus	lateral division'	'Parabrachial nucleus'	'Pons	sensory related'	'Pons'	'Hindbrain'	'Brain stem'	'Basic cell groups and regions'	'root'];[10	9	8	6	5	3	2	1	0];0;0
Parabrachial nucleus	lateral division	superior lateral part;['Parabrachial nucleus	lateral division	superior lateral part'	'Parabrachial nucleus	lateral division'	'Parabrachial nucleus'	'Pons	sensory related'	'Pons'	'Hindbrain'	'Brain stem'	'Basic cell groups and regions'	'root'];[10	9	8	6	5	3	2	1	0];0;0
Parabrachial nucleus	lateral division	ventral lateral part;['Parabrachial nucleus	lateral division	ventral lateral part'	'Parabrachial nucleus	lateral division'	'Parabrachial nucleus'	'Pons	sensory related'	'Pons'	'Hindbrain'	'Brain stem'	'Basic cell groups and regions'	'root'];[10	9	8	6	5	3	2	1	0];0;0
Parabrachial nucleus	medial division;['Parabrachial nucleus	medial division'	'Parabrachial nucleus'	'Pons	sensory related'	'Pons'	'Hindbrain'	'Brain stem'	'Basic cell groups and regions'	'root'];[9	8	6	5	3	2	1	0];0;0
Parabrachial nucleus	medial division	external medial part;['Parabrachial nucleus	medial division	external medial part'	'Parabrachial nucleus	medial division'	'Parabrachial nucleus'	'Pons	sensory related'	'Pons'	'Hindbrain'	'Brain stem'	'Basic cell groups and regions'	'root'];[10	9	8	6	5	3	2	1	0];0;0
Parabrachial nucleus	medial division	medial medial part;['Parabrachial nucleus	medial division	medial medial part'	'Parabrachial nucleus	medial division'	'Parabrachial nucleus'	'Pons	sensory related'	'Pons'	'Hindbrain'	'Brain stem'	'Basic cell groups and regions'	'root'];[10	9	8	6	5	3	2	1	0];0;0
Parabrachial nucleus	medial division	ventral medial part;['Parabrachial nucleus	medial division	ventral medial part'	'Parabrachial nucleus	medial division'	'Parabrachial nucleus'	'Pons	sensory related'	'Pons'	'Hindbrain'	'Brain stem'	'Basic cell groups and regions'	'root'];[10	9	8	6	5	3	2	1	0];0;0
Superior olivary complex;['Superior olivary complex'	'Pons	sensory related'	'Pons'	'Hindbrain'	'Brain stem'	'Basic cell groups and regions'	'root'];[8	6	5	3	2	1	0];0;23586
Superior olivary complex	periolivary region;['Superior olivary complex	periolivary region'	'Superior olivary complex'	'Pons	sensory related'	'Pons'	'Hindbrain'	'Brain stem'	'Basic cell groups and regions'	'root'];[9	8	6	5	3	2	1	0];5474;5474
Superior olivary complex	medial part;['Superior olivary complex	medial part'	'Superior olivary complex'	'Pons	sensory related'	'Pons'	'Hindbrain'	'Brain stem'	'Basic cell groups and regions'	'root'];[9	8	6	5	3	2	1	0];8318;8318
Superior olivary complex	lateral part;['Superior olivary complex	lateral part'	'Superior olivary complex'	'Pons	sensory related'	'Pons'	'Hindbrain'	'Brain stem'	'Basic cell groups and regions'	'root'];[9	8	6	5	3	2	1	0];9794;9794
Pons	motor related;['Pons	motor related'	'Pons'	'Hindbrain'	'Brain stem'	'Basic cell groups and regions'	'root'];[6	5	3	2	1	0];0;136370
Barrington's nucleus;"[""Barrington's nucleus""	'Pons	motor related'	'Pons'	'Hindbrain'	'Brain stem'	'Basic cell groups and regions'	'root']";[8	6	5	3	2	1	0];377;377
Dorsal tegmental nucleus;['Dorsal tegmental nucleus'	'Pons	motor related'	'Pons'	'Hindbrain'	'Brain stem'	'Basic cell groups and regions'	'root'];[8	6	5	3	2	1	0];924;924
Lateral tegmental nucleus;['Lateral tegmental nucleus'	'Pons	motor related'	'Pons'	'Hindbrain'	'Brain stem'	'Basic cell groups and regions'	'root'];[8	6	5	3	2	1	0];0;0
Posterodorsal tegmental nucleus;['Posterodorsal tegmental nucleus'	'Pons	motor related'	'Pons'	'Hindbrain'	'Brain stem'	'Basic cell groups and regions'	'root'];[8	6	5	3	2	1	0];0;0
Pontine central gray;['Pontine central gray'	'Pons	motor related'	'Pons'	'Hindbrain'	'Brain stem'	'Basic cell groups and regions'	'root'];[8	6	5	3	2	1	0];7363;7363
Pontine gray;['Pontine gray'	'Pons	motor related'	'Pons'	'Hindbrain'	'Brain stem'	'Basic cell groups and regions'	'root'];[8	6	5	3	2	1	0];38960;38960
Pontine reticular nucleus	caudal part;['Pontine reticular nucleus	caudal part'	'Pons	motor related'	'Pons'	'Hindbrain'	'Brain stem'	'Basic cell groups and regions'	'root'];[8	6	5	3	2	1	0];61741;61741
Pontine reticular nucleus	ventral part;['Pontine reticular nucleus	ventral part'	'Pons	motor related'	'Pons'	'Hindbrain'	'Brain stem'	'Basic cell groups and regions'	'root'];[8	6	5	3	2	1	0];0;0
Supragenual nucleus;['Supragenual nucleus'	'Pons	motor related'	'Pons'	'Hindbrain'	'Brain stem'	'Basic cell groups and regions'	'root'];[8	6	5	3	2	1	0];270;270
Superior salivatory nucleus;['Superior salivatory nucleus'	'Pons	motor related'	'Pons'	'Hindbrain'	'Brain stem'	'Basic cell groups and regions'	'root'];[8	6	5	3	2	1	0];0;0
Supratrigeminal nucleus;['Supratrigeminal nucleus'	'Pons	motor related'	'Pons'	'Hindbrain'	'Brain stem'	'Basic cell groups and regions'	'root'];[8	6	5	3	2	1	0];1680;1680
Tegmental reticular nucleus;['Tegmental reticular nucleus'	'Pons	motor related'	'Pons'	'Hindbrain'	'Brain stem'	'Basic cell groups and regions'	'root'];[8	6	5	3	2	1	0];16824;16824
Motor nucleus of trigeminal;['Motor nucleus of trigeminal'	'Pons	motor related'	'Pons'	'Hindbrain'	'Brain stem'	'Basic cell groups and regions'	'root'];[8	6	5	3	2	1	0];8231;8231
Peritrigeminal zone;['Peritrigeminal zone'	'Pons	motor related'	'Pons'	'Hindbrain'	'Brain stem'	'Basic cell groups and regions'	'root'];[8	6	5	3	2	1	0];0;0
Accessory trigeminal nucleus;['Accessory trigeminal nucleus'	'Pons	motor related'	'Pons'	'Hindbrain'	'Brain stem'	'Basic cell groups and regions'	'root'];[8	6	5	3	2	1	0];0;0
Parvicellular motor 5 nucleus;['Parvicellular motor 5 nucleus'	'Pons	motor related'	'Pons'	'Hindbrain'	'Brain stem'	'Basic cell groups and regions'	'root'];[8	6	5	3	2	1	0];0;0
Intertrigeminal nucleus;['Intertrigeminal nucleus'	'Pons	motor related'	'Pons'	'Hindbrain'	'Brain stem'	'Basic cell groups and regions'	'root'];[8	6	5	3	2	1	0];0;0
Pons	behavioral state related;['Pons	behavioral state related'	'Pons'	'Hindbrain'	'Brain stem'	'Basic cell groups and regions'	'root'];[6	5	3	2	1	0];0;59280
Superior central nucleus raphe;['Superior central nucleus raphe'	'Pons	behavioral state related'	'Pons'	'Hindbrain'	'Brain stem'	'Basic cell groups and regions'	'root'];[8	6	5	3	2	1	0];4853;4853
Superior central nucleus raphe	lateral part;['Superior central nucleus raphe	lateral part'	'Superior central nucleus raphe'	'Pons	behavioral state related'	'Pons'	'Hindbrain'	'Brain stem'	'Basic cell groups and regions'	'root'];[9	8	6	5	3	2	1	0];0;0
Superior central nucleus raphe	medial part;['Superior central nucleus raphe	medial part'	'Superior central nucleus raphe'	'Pons	behavioral state related'	'Pons'	'Hindbrain'	'Brain stem'	'Basic cell groups and regions'	'root'];[9	8	6	5	3	2	1	0];0;0
Locus ceruleus;['Locus ceruleus'	'Pons	behavioral state related'	'Pons'	'Hindbrain'	'Brain stem'	'Basic cell groups and regions'	'root'];[8	6	5	3	2	1	0];217;217
Laterodorsal tegmental nucleus;['Laterodorsal tegmental nucleus'	'Pons	behavioral state related'	'Pons'	'Hindbrain'	'Brain stem'	'Basic cell groups and regions'	'root'];[8	6	5	3	2	1	0];1144;1144
Nucleus incertus;['Nucleus incertus'	'Pons	behavioral state related'	'Pons'	'Hindbrain'	'Brain stem'	'Basic cell groups and regions'	'root'];[8	6	5	3	2	1	0];1559;1559
Pontine reticular nucleus;['Pontine reticular nucleus'	'Pons	behavioral state related'	'Pons'	'Hindbrain'	'Brain stem'	'Basic cell groups and regions'	'root'];[8	6	5	3	2	1	0];50221;50221
Nucleus raphe pontis;['Nucleus raphe pontis'	'Pons	behavioral state related'	'Pons'	'Hindbrain'	'Brain stem'	'Basic cell groups and regions'	'root'];[8	6	5	3	2	1	0];216;216
Subceruleus nucleus;['Subceruleus nucleus'	'Pons	behavioral state related'	'Pons'	'Hindbrain'	'Brain stem'	'Basic cell groups and regions'	'root'];[8	6	5	3	2	1	0];374;374
Sublaterodorsal nucleus;['Sublaterodorsal nucleus'	'Pons	behavioral state related'	'Pons'	'Hindbrain'	'Brain stem'	'Basic cell groups and regions'	'root'];[8	6	5	3	2	1	0];696;696
Medulla;['Medulla'	'Hindbrain'	'Brain stem'	'Basic cell groups and regions'	'root'];[5	3	2	1	0];121360;513970
Medulla	sensory related;['Medulla	sensory related'	'Medulla'	'Hindbrain'	'Brain stem'	'Basic cell groups and regions'	'root'];[6	5	3	2	1	0];0;120442
Area postrema;['Area postrema'	'Medulla	sensory related'	'Medulla'	'Hindbrain'	'Brain stem'	'Basic cell groups and regions'	'root'];[8	6	5	3	2	1	0];871;871
Cochlear nuclei;['Cochlear nuclei'	'Medulla	sensory related'	'Medulla'	'Hindbrain'	'Brain stem'	'Basic cell groups and regions'	'root'];[7	6	5	3	2	1	0];0;40386
Granular lamina of the cochlear nuclei;['Granular lamina of the cochlear nuclei'	'Cochlear nuclei'	'Medulla	sensory related'	'Medulla'	'Hindbrain'	'Brain stem'	'Basic cell groups and regions'	'root'];[8	7	6	5	3	2	1	0];0;0
Cochlear nucleus	subpedunclular granular region;['Cochlear nucleus	subpedunclular granular region'	'Cochlear nuclei'	'Medulla	sensory related'	'Medulla'	'Hindbrain'	'Brain stem'	'Basic cell groups and regions'	'root'];[8	7	6	5	3	2	1	0];0;0
Dorsal cochlear nucleus;['Dorsal cochlear nucleus'	'Cochlear nuclei'	'Medulla	sensory related'	'Medulla'	'Hindbrain'	'Brain stem'	'Basic cell groups and regions'	'root'];[8	7	6	5	3	2	1	0];16238;16238
Ventral cochlear nucleus;['Ventral cochlear nucleus'	'Cochlear nuclei'	'Medulla	sensory related'	'Medulla'	'Hindbrain'	'Brain stem'	'Basic cell groups and regions'	'root'];[8	7	6	5	3	2	1	0];24148;24148
Dorsal column nuclei;['Dorsal column nuclei'	'Medulla	sensory related'	'Medulla'	'Hindbrain'	'Brain stem'	'Basic cell groups and regions'	'root'];[7	6	5	3	2	1	0];0;7278
Cuneate nucleus;['Cuneate nucleus'	'Dorsal column nuclei'	'Medulla	sensory related'	'Medulla'	'Hindbrain'	'Brain stem'	'Basic cell groups and regions'	'root'];[8	7	6	5	3	2	1	0];6603;6603
Gracile nucleus;['Gracile nucleus'	'Dorsal column nuclei'	'Medulla	sensory related'	'Medulla'	'Hindbrain'	'Brain stem'	'Basic cell groups and regions'	'root'];[8	7	6	5	3	2	1	0];675;675
External cuneate nucleus;['External cuneate nucleus'	'Medulla	sensory related'	'Medulla'	'Hindbrain'	'Brain stem'	'Basic cell groups and regions'	'root'];[8	6	5	3	2	1	0];3841;3841
Nucleus of the trapezoid body;['Nucleus of the trapezoid body'	'Medulla	sensory related'	'Medulla'	'Hindbrain'	'Brain stem'	'Basic cell groups and regions'	'root'];[8	6	5	3	2	1	0];3252;3252
Nucleus of the solitary tract;['Nucleus of the solitary tract'	'Medulla	sensory related'	'Medulla'	'Hindbrain'	'Brain stem'	'Basic cell groups and regions'	'root'];[8	6	5	3	2	1	0];6489;6489
Nucleus of the solitary tract	central part;['Nucleus of the solitary tract	central part'	'Nucleus of the solitary tract'	'Medulla	sensory related'	'Medulla'	'Hindbrain'	'Brain stem'	'Basic cell groups and regions'	'root'];[9	8	6	5	3	2	1	0];0;0
Nucleus of the solitary tract	commissural part;['Nucleus of the solitary tract	commissural part'	'Nucleus of the solitary tract'	'Medulla	sensory related'	'Medulla'	'Hindbrain'	'Brain stem'	'Basic cell groups and regions'	'root'];[9	8	6	5	3	2	1	0];0;0
Nucleus of the solitary tract	gelatinous part;['Nucleus of the solitary tract	gelatinous part'	'Nucleus of the solitary tract'	'Medulla	sensory related'	'Medulla'	'Hindbrain'	'Brain stem'	'Basic cell groups and regions'	'root'];[9	8	6	5	3	2	1	0];0;0
Nucleus of the solitary tract	lateral part;['Nucleus of the solitary tract	lateral part'	'Nucleus of the solitary tract'	'Medulla	sensory related'	'Medulla'	'Hindbrain'	'Brain stem'	'Basic cell groups and regions'	'root'];[9	8	6	5	3	2	1	0];0;0
Nucleus of the solitary tract	medial part;['Nucleus of the solitary tract	medial part'	'Nucleus of the solitary tract'	'Medulla	sensory related'	'Medulla'	'Hindbrain'	'Brain stem'	'Basic cell groups and regions'	'root'];[9	8	6	5	3	2	1	0];0;0
Spinal nucleus of the trigeminal	caudal part;['Spinal nucleus of the trigeminal	caudal part'	'Medulla	sensory related'	'Medulla'	'Hindbrain'	'Brain stem'	'Basic cell groups and regions'	'root'];[9	6	5	3	2	1	0];10704;10704
Spinal nucleus of the trigeminal	interpolar part;['Spinal nucleus of the trigeminal	interpolar part'	'Medulla	sensory related'	'Medulla'	'Hindbrain'	'Brain stem'	'Basic cell groups and regions'	'root'];[9	6	5	3	2	1	0];29859;29859
Spinal nucleus of the trigeminal	oral part;['Spinal nucleus of the trigeminal	oral part'	'Medulla	sensory related'	'Medulla'	'Hindbrain'	'Brain stem'	'Basic cell groups and regions'	'root'];[9	6	5	3	2	1	0];17762;17762
Spinal nucleus of the trigeminal	oral part	caudal dorsomedial part;['Spinal nucleus of the trigeminal	oral part	caudal dorsomedial part'	'Spinal nucleus of the trigeminal	oral part'	'Medulla	sensory related'	'Medulla'	'Hindbrain'	'Brain stem'	'Basic cell groups and regions'	'root'];[10	9	6	5	3	2	1	0];0;0
Spinal nucleus of the trigeminal	oral part	middle dorsomedial part	dorsal zone;['Spinal nucleus of the trigeminal	oral part	middle dorsomedial part	dorsal zone'	'Spinal nucleus of the trigeminal	oral part'	'Medulla	sensory related'	'Medulla'	'Hindbrain'	'Brain stem'	'Basic cell groups and regions'	'root'];[10	9	6	5	3	2	1	0];0;0
Spinal nucleus of the trigeminal	oral part	middle dorsomedial part	ventral zone;['Spinal nucleus of the trigeminal	oral part	middle dorsomedial part	ventral zone'	'Spinal nucleus of the trigeminal	oral part'	'Medulla	sensory related'	'Medulla'	'Hindbrain'	'Brain stem'	'Basic cell groups and regions'	'root'];[10	9	6	5	3	2	1	0];0;0
Spinal nucleus of the trigeminal	oral part	rostral dorsomedial part;['Spinal nucleus of the trigeminal	oral part	rostral dorsomedial part'	'Spinal nucleus of the trigeminal	oral part'	'Medulla	sensory related'	'Medulla'	'Hindbrain'	'Brain stem'	'Basic cell groups and regions'	'root'];[10	9	6	5	3	2	1	0];0;0
Spinal nucleus of the trigeminal	oral part	ventrolateral part;['Spinal nucleus of the trigeminal	oral part	ventrolateral part'	'Spinal nucleus of the trigeminal	oral part'	'Medulla	sensory related'	'Medulla'	'Hindbrain'	'Brain stem'	'Basic cell groups and regions'	'root'];[10	9	6	5	3	2	1	0];0;0
Paratrigeminal nucleus;['Paratrigeminal nucleus'	'Medulla	sensory related'	'Medulla'	'Hindbrain'	'Brain stem'	'Basic cell groups and regions'	'root'];[8	6	5	3	2	1	0];0;0
Nucleus z;['Nucleus z'	'Medulla	sensory related'	'Medulla'	'Hindbrain'	'Brain stem'	'Basic cell groups and regions'	'root'];[8	6	5	3	2	1	0];0;0
Medulla	motor related;['Medulla	motor related'	'Medulla'	'Hindbrain'	'Brain stem'	'Basic cell groups and regions'	'root'];[6	5	3	2	1	0];0;269221
Abducens nucleus;['Abducens nucleus'	'Medulla	motor related'	'Medulla'	'Hindbrain'	'Brain stem'	'Basic cell groups and regions'	'root'];[8	6	5	3	2	1	0];362;362
Accessory abducens nucleus;['Accessory abducens nucleus'	'Medulla	motor related'	'Medulla'	'Hindbrain'	'Brain stem'	'Basic cell groups and regions'	'root'];[8	6	5	3	2	1	0];0;0
Facial motor nucleus;['Facial motor nucleus'	'Medulla	motor related'	'Medulla'	'Hindbrain'	'Brain stem'	'Basic cell groups and regions'	'root'];[8	6	5	3	2	1	0];28841;28841
Accessory facial motor nucleus;['Accessory facial motor nucleus'	'Medulla	motor related'	'Medulla'	'Hindbrain'	'Brain stem'	'Basic cell groups and regions'	'root'];[8	6	5	3	2	1	0];157;157
Efferent vestibular nucleus;['Efferent vestibular nucleus'	'Medulla	motor related'	'Medulla'	'Hindbrain'	'Brain stem'	'Basic cell groups and regions'	'root'];[8	6	5	3	2	1	0];0;0
Nucleus ambiguus;['Nucleus ambiguus'	'Medulla	motor related'	'Medulla'	'Hindbrain'	'Brain stem'	'Basic cell groups and regions'	'root'];[8	6	5	3	2	1	0];0;812
Nucleus ambiguus	dorsal division;['Nucleus ambiguus	dorsal division'	'Nucleus ambiguus'	'Medulla	motor related'	'Medulla'	'Hindbrain'	'Brain stem'	'Basic cell groups and regions'	'root'];[9	8	6	5	3	2	1	0];284;284
Nucleus ambiguus	ventral division;['Nucleus ambiguus	ventral division'	'Nucleus ambiguus'	'Medulla	motor related'	'Medulla'	'Hindbrain'	'Brain stem'	'Basic cell groups and regions'	'root'];[9	8	6	5	3	2	1	0];528;528
Dorsal motor nucleus of the vagus nerve;['Dorsal motor nucleus of the vagus nerve'	'Medulla	motor related'	'Medulla'	'Hindbrain'	'Brain stem'	'Basic cell groups and regions'	'root'];[8	6	5	3	2	1	0];1096;1096
Efferent cochlear group;['Efferent cochlear group'	'Medulla	motor related'	'Medulla'	'Hindbrain'	'Brain stem'	'Basic cell groups and regions'	'root'];[8	6	5	3	2	1	0];0;0
Gigantocellular reticular nucleus;['Gigantocellular reticular nucleus'	'Medulla	motor related'	'Medulla'	'Hindbrain'	'Brain stem'	'Basic cell groups and regions'	'root'];[8	6	5	3	2	1	0];29415;29415
Infracerebellar nucleus;['Infracerebellar nucleus'	'Medulla	motor related'	'Medulla'	'Hindbrain'	'Brain stem'	'Basic cell groups and regions'	'root'];[8	6	5	3	2	1	0];160;160
Inferior olivary complex;['Inferior olivary complex'	'Medulla	motor related'	'Medulla'	'Hindbrain'	'Brain stem'	'Basic cell groups and regions'	'root'];[8	6	5	3	2	1	0];7709;7709
Intermediate reticular nucleus;['Intermediate reticular nucleus'	'Medulla	motor related'	'Medulla'	'Hindbrain'	'Brain stem'	'Basic cell groups and regions'	'root'];[8	6	5	3	2	1	0];43965;43965
Inferior salivatory nucleus;['Inferior salivatory nucleus'	'Medulla	motor related'	'Medulla'	'Hindbrain'	'Brain stem'	'Basic cell groups and regions'	'root'];[8	6	5	3	2	1	0];123;123
Linear nucleus of the medulla;['Linear nucleus of the medulla'	'Medulla	motor related'	'Medulla'	'Hindbrain'	'Brain stem'	'Basic cell groups and regions'	'root'];[8	6	5	3	2	1	0];736;736
Lateral reticular nucleus;['Lateral reticular nucleus'	'Medulla	motor related'	'Medulla'	'Hindbrain'	'Brain stem'	'Basic cell groups and regions'	'root'];[8	6	5	3	2	1	0];14298;14298
Lateral reticular nucleus	magnocellular part;['Lateral reticular nucleus	magnocellular part'	'Lateral reticular nucleus'	'Medulla	motor related'	'Medulla'	'Hindbrain'	'Brain stem'	'Basic cell groups and regions'	'root'];[9	8	6	5	3	2	1	0];0;0
Lateral reticular nucleus	parvicellular part;['Lateral reticular nucleus	parvicellular part'	'Lateral reticular nucleus'	'Medulla	motor related'	'Medulla'	'Hindbrain'	'Brain stem'	'Basic cell groups and regions'	'root'];[9	8	6	5	3	2	1	0];0;0
Magnocellular reticular nucleus;['Magnocellular reticular nucleus'	'Medulla	motor related'	'Medulla'	'Hindbrain'	'Brain stem'	'Basic cell groups and regions'	'root'];[8	6	5	3	2	1	0];10995;10995
Medullary reticular nucleus;['Medullary reticular nucleus'	'Medulla	motor related'	'Medulla'	'Hindbrain'	'Brain stem'	'Basic cell groups and regions'	'root'];[8	6	5	3	2	1	0];0;5742
Medullary reticular nucleus	dorsal part;['Medullary reticular nucleus	dorsal part'	'Medullary reticular nucleus'	'Medulla	motor related'	'Medulla'	'Hindbrain'	'Brain stem'	'Basic cell groups and regions'	'root'];[9	8	6	5	3	2	1	0];1354;1354
Medullary reticular nucleus	ventral part;['Medullary reticular nucleus	ventral part'	'Medullary reticular nucleus'	'Medulla	motor related'	'Medulla'	'Hindbrain'	'Brain stem'	'Basic cell groups and regions'	'root'];[9	8	6	5	3	2	1	0];4388;4388
Parvicellular reticular nucleus;['Parvicellular reticular nucleus'	'Medulla	motor related'	'Medulla'	'Hindbrain'	'Brain stem'	'Basic cell groups and regions'	'root'];[8	6	5	3	2	1	0];44972;44972
Parasolitary nucleus;['Parasolitary nucleus'	'Medulla	motor related'	'Medulla'	'Hindbrain'	'Brain stem'	'Basic cell groups and regions'	'root'];[8	6	5	3	2	1	0];357;357
Paragigantocellular reticular nucleus;['Paragigantocellular reticular nucleus'	'Medulla	motor related'	'Medulla'	'Hindbrain'	'Brain stem'	'Basic cell groups and regions'	'root'];[8	6	5	3	2	1	0];0;19968
Paragigantocellular reticular nucleus	dorsal part;['Paragigantocellular reticular nucleus	dorsal part'	'Paragigantocellular reticular nucleus'	'Medulla	motor related'	'Medulla'	'Hindbrain'	'Brain stem'	'Basic cell groups and regions'	'root'];[9	8	6	5	3	2	1	0];1634;1634
Paragigantocellular reticular nucleus	lateral part;['Paragigantocellular reticular nucleus	lateral part'	'Paragigantocellular reticular nucleus'	'Medulla	motor related'	'Medulla'	'Hindbrain'	'Brain stem'	'Basic cell groups and regions'	'root'];[9	8	6	5	3	2	1	0];18334;18334
Perihypoglossal nuclei;['Perihypoglossal nuclei'	'Medulla	motor related'	'Medulla'	'Hindbrain'	'Brain stem'	'Basic cell groups and regions'	'root'];[7	6	5	3	2	1	0];0;4061
Nucleus intercalatus;['Nucleus intercalatus'	'Perihypoglossal nuclei'	'Medulla	motor related'	'Medulla'	'Hindbrain'	'Brain stem'	'Basic cell groups and regions'	'root'];[8	7	6	5	3	2	1	0];0;0
Nucleus of Roller;['Nucleus of Roller'	'Perihypoglossal nuclei'	'Medulla	motor related'	'Medulla'	'Hindbrain'	'Brain stem'	'Basic cell groups and regions'	'root'];[8	7	6	5	3	2	1	0];291;291
Nucleus prepositus;['Nucleus prepositus'	'Perihypoglossal nuclei'	'Medulla	motor related'	'Medulla'	'Hindbrain'	'Brain stem'	'Basic cell groups and regions'	'root'];[8	7	6	5	3	2	1	0];3770;3770
Paramedian reticular nucleus;['Paramedian reticular nucleus'	'Medulla	motor related'	'Medulla'	'Hindbrain'	'Brain stem'	'Basic cell groups and regions'	'root'];[8	6	5	3	2	1	0];0;0
Parapyramidal nucleus;['Parapyramidal nucleus'	'Medulla	motor related'	'Medulla'	'Hindbrain'	'Brain stem'	'Basic cell groups and regions'	'root'];[8	6	5	3	2	1	0];412;412
Parapyramidal nucleus	deep part;['Parapyramidal nucleus	deep part'	'Parapyramidal nucleus'	'Medulla	motor related'	'Medulla'	'Hindbrain'	'Brain stem'	'Basic cell groups and regions'	'root'];[9	8	6	5	3	2	1	0];0;0
Parapyramidal nucleus	superficial part;['Parapyramidal nucleus	superficial part'	'Parapyramidal nucleus'	'Medulla	motor related'	'Medulla'	'Hindbrain'	'Brain stem'	'Basic cell groups and regions'	'root'];[9	8	6	5	3	2	1	0];0;0
Vestibular nuclei;['Vestibular nuclei'	'Medulla	motor related'	'Medulla'	'Hindbrain'	'Brain stem'	'Basic cell groups and regions'	'root'];[7	6	5	3	2	1	0];0;50742
Lateral vestibular nucleus;['Lateral vestibular nucleus'	'Vestibular nuclei'	'Medulla	motor related'	'Medulla'	'Hindbrain'	'Brain stem'	'Basic cell groups and regions'	'root'];[8	7	6	5	3	2	1	0];1216;1216
Medial vestibular nucleus;['Medial vestibular nucleus'	'Vestibular nuclei'	'Medulla	motor related'	'Medulla'	'Hindbrain'	'Brain stem'	'Basic cell groups and regions'	'root'];[8	7	6	5	3	2	1	0];34099;34099
Spinal vestibular nucleus;['Spinal vestibular nucleus'	'Vestibular nuclei'	'Medulla	motor related'	'Medulla'	'Hindbrain'	'Brain stem'	'Basic cell groups and regions'	'root'];[8	7	6	5	3	2	1	0];12860;12860
Superior vestibular nucleus;['Superior vestibular nucleus'	'Vestibular nuclei'	'Medulla	motor related'	'Medulla'	'Hindbrain'	'Brain stem'	'Basic cell groups and regions'	'root'];[8	7	6	5	3	2	1	0];2567;2567
Nucleus x;['Nucleus x'	'Medulla	motor related'	'Medulla'	'Hindbrain'	'Brain stem'	'Basic cell groups and regions'	'root'];[8	6	5	3	2	1	0];665;665
Hypoglossal nucleus;['Hypoglossal nucleus'	'Medulla	motor related'	'Medulla'	'Hindbrain'	'Brain stem'	'Basic cell groups and regions'	'root'];[8	6	5	3	2	1	0];3247;3247
Nucleus y;['Nucleus y'	'Medulla	motor related'	'Medulla'	'Hindbrain'	'Brain stem'	'Basic cell groups and regions'	'root'];[8	6	5	3	2	1	0];386;386
Interstitial nucleus of the vestibular nerve;['Interstitial nucleus of the vestibular nerve'	'Medulla	motor related'	'Medulla'	'Hindbrain'	'Brain stem'	'Basic cell groups and regions'	'root'];[8	6	5	3	2	1	0];0;0
Medulla	behavioral state related;['Medulla	behavioral state related'	'Medulla'	'Hindbrain'	'Brain stem'	'Basic cell groups and regions'	'root'];[6	5	3	2	1	0];0;2947
Nucleus raphe magnus;['Nucleus raphe magnus'	'Medulla	behavioral state related'	'Medulla'	'Hindbrain'	'Brain stem'	'Basic cell groups and regions'	'root'];[8	6	5	3	2	1	0];2042;2042
Nucleus raphe pallidus;['Nucleus raphe pallidus'	'Medulla	behavioral state related'	'Medulla'	'Hindbrain'	'Brain stem'	'Basic cell groups and regions'	'root'];[8	6	5	3	2	1	0];800;800
Nucleus raphe obscurus;['Nucleus raphe obscurus'	'Medulla	behavioral state related'	'Medulla'	'Hindbrain'	'Brain stem'	'Basic cell groups and regions'	'root'];[8	6	5	3	2	1	0];105;105
Cerebellum;['Cerebellum'	'Basic cell groups and regions'	'root'];[2	1	0];2;286493
Cerebellar cortex;['Cerebellar cortex'	'Cerebellum'	'Basic cell groups and regions'	'root'];[5	2	1	0];0;275540
Cerebellar cortex	molecular layer;['Cerebellar cortex	molecular layer'	'Cerebellar cortex'	'Cerebellum'	'Basic cell groups and regions'	'root'];[11	5	2	1	0];0;0
Cerebellar cortex	Purkinje layer;['Cerebellar cortex	Purkinje layer'	'Cerebellar cortex'	'Cerebellum'	'Basic cell groups and regions'	'root'];[11	5	2	1	0];0;0
Cerebellar cortex	granular layer;['Cerebellar cortex	granular layer'	'Cerebellar cortex'	'Cerebellum'	'Basic cell groups and regions'	'root'];[11	5	2	1	0];0;0
Vermal regions;['Vermal regions'	'Cerebellar cortex'	'Cerebellum'	'Basic cell groups and regions'	'root'];[6	5	2	1	0];0;67512
Lingula (I);['Lingula (I)'	'Vermal regions'	'Cerebellar cortex'	'Cerebellum'	'Basic cell groups and regions'	'root'];[8	6	5	2	1	0];609;609
Lingula (I)	molecular layer;['Lingula (I)	molecular layer'	'Lingula (I)'	'Vermal regions'	'Cerebellar cortex'	'Cerebellum'	'Basic cell groups and regions'	'root'];[11	8	6	5	2	1	0];0;0
Lingula (I)	Purkinje layer;['Lingula (I)	Purkinje layer'	'Lingula (I)'	'Vermal regions'	'Cerebellar cortex'	'Cerebellum'	'Basic cell groups and regions'	'root'];[11	8	6	5	2	1	0];0;0
Lingula (I)	granular layer;['Lingula (I)	granular layer'	'Lingula (I)'	'Vermal regions'	'Cerebellar cortex'	'Cerebellum'	'Basic cell groups and regions'	'root'];[11	8	6	5	2	1	0];0;0
Central lobule;['Central lobule'	'Vermal regions'	'Cerebellar cortex'	'Cerebellum'	'Basic cell groups and regions'	'root'];[7	6	5	2	1	0];6626;6626
Lobule II;['Lobule II'	'Central lobule'	'Vermal regions'	'Cerebellar cortex'	'Cerebellum'	'Basic cell groups and regions'	'root'];[8	7	6	5	2	1	0];0;0
Lobule II	molecular layer;['Lobule II	molecular layer'	'Lobule II'	'Central lobule'	'Vermal regions'	'Cerebellar cortex'	'Cerebellum'	'Basic cell groups and regions'	'root'];[11	8	7	6	5	2	1	0];0;0
Lobule II	Purkinje layer;['Lobule II	Purkinje layer'	'Lobule II'	'Central lobule'	'Vermal regions'	'Cerebellar cortex'	'Cerebellum'	'Basic cell groups and regions'	'root'];[11	8	7	6	5	2	1	0];0;0
Lobule II	granular layer;['Lobule II	granular layer'	'Lobule II'	'Central lobule'	'Vermal regions'	'Cerebellar cortex'	'Cerebellum'	'Basic cell groups and regions'	'root'];[11	8	7	6	5	2	1	0];0;0
Lobule III;['Lobule III'	'Central lobule'	'Vermal regions'	'Cerebellar cortex'	'Cerebellum'	'Basic cell groups and regions'	'root'];[8	7	6	5	2	1	0];0;0
Lobule III	molecular layer;['Lobule III	molecular layer'	'Lobule III'	'Central lobule'	'Vermal regions'	'Cerebellar cortex'	'Cerebellum'	'Basic cell groups and regions'	'root'];[11	8	7	6	5	2	1	0];0;0
Lobule III	Purkinje layer;['Lobule III	Purkinje layer'	'Lobule III'	'Central lobule'	'Vermal regions'	'Cerebellar cortex'	'Cerebellum'	'Basic cell groups and regions'	'root'];[11	8	7	6	5	2	1	0];0;0
Lobule III	granular layer;['Lobule III	granular layer'	'Lobule III'	'Central lobule'	'Vermal regions'	'Cerebellar cortex'	'Cerebellum'	'Basic cell groups and regions'	'root'];[11	8	7	6	5	2	1	0];0;0
Culmen;['Culmen'	'Vermal regions'	'Cerebellar cortex'	'Cerebellum'	'Basic cell groups and regions'	'root'];[7	6	5	2	1	0];30177;30177
Lobule IV;['Lobule IV'	'Culmen'	'Vermal regions'	'Cerebellar cortex'	'Cerebellum'	'Basic cell groups and regions'	'root'];[8	7	6	5	2	1	0];0;0
Lobule IV	molecular layer;['Lobule IV	molecular layer'	'Lobule IV'	'Culmen'	'Vermal regions'	'Cerebellar cortex'	'Cerebellum'	'Basic cell groups and regions'	'root'];[11	8	7	6	5	2	1	0];0;0
Lobule IV	Purkinje layer;['Lobule IV	Purkinje layer'	'Lobule IV'	'Culmen'	'Vermal regions'	'Cerebellar cortex'	'Cerebellum'	'Basic cell groups and regions'	'root'];[11	8	7	6	5	2	1	0];0;0
Lobule IV	granular layer;['Lobule IV	granular layer'	'Lobule IV'	'Culmen'	'Vermal regions'	'Cerebellar cortex'	'Cerebellum'	'Basic cell groups and regions'	'root'];[11	8	7	6	5	2	1	0];0;0
Lobule V;['Lobule V'	'Culmen'	'Vermal regions'	'Cerebellar cortex'	'Cerebellum'	'Basic cell groups and regions'	'root'];[8	7	6	5	2	1	0];0;0
Lobule V	molecular layer;['Lobule V	molecular layer'	'Lobule V'	'Culmen'	'Vermal regions'	'Cerebellar cortex'	'Cerebellum'	'Basic cell groups and regions'	'root'];[11	8	7	6	5	2	1	0];0;0
Lobule V	Purkinje layer;['Lobule V	Purkinje layer'	'Lobule V'	'Culmen'	'Vermal regions'	'Cerebellar cortex'	'Cerebellum'	'Basic cell groups and regions'	'root'];[11	8	7	6	5	2	1	0];0;0
Lobule V	granular layer;['Lobule V	granular layer'	'Lobule V'	'Culmen'	'Vermal regions'	'Cerebellar cortex'	'Cerebellum'	'Basic cell groups and regions'	'root'];[11	8	7	6	5	2	1	0];0;0
Lobules IV-V;['Lobules IV-V'	'Culmen'	'Vermal regions'	'Cerebellar cortex'	'Cerebellum'	'Basic cell groups and regions'	'root'];[8	7	6	5	2	1	0];0;0
Lobules IV-V	molecular layer;['Lobules IV-V	molecular layer'	'Lobules IV-V'	'Culmen'	'Vermal regions'	'Cerebellar cortex'	'Cerebellum'	'Basic cell groups and regions'	'root'];[11	8	7	6	5	2	1	0];0;0
Lobules IV-V	Purkinje layer;['Lobules IV-V	Purkinje layer'	'Lobules IV-V'	'Culmen'	'Vermal regions'	'Cerebellar cortex'	'Cerebellum'	'Basic cell groups and regions'	'root'];[11	8	7	6	5	2	1	0];0;0
Lobules IV-V	granular layer;['Lobules IV-V	granular layer'	'Lobules IV-V'	'Culmen'	'Vermal regions'	'Cerebellar cortex'	'Cerebellum'	'Basic cell groups and regions'	'root'];[11	8	7	6	5	2	1	0];0;0
Declive (VI);['Declive (VI)'	'Vermal regions'	'Cerebellar cortex'	'Cerebellum'	'Basic cell groups and regions'	'root'];[8	6	5	2	1	0];14656;14656
Declive (VI)	molecular layer;['Declive (VI)	molecular layer'	'Declive (VI)'	'Vermal regions'	'Cerebellar cortex'	'Cerebellum'	'Basic cell groups and regions'	'root'];[11	8	6	5	2	1	0];0;0
Declive (VI)	Purkinje layer;['Declive (VI)	Purkinje layer'	'Declive (VI)'	'Vermal regions'	'Cerebellar cortex'	'Cerebellum'	'Basic cell groups and regions'	'root'];[11	8	6	5	2	1	0];0;0
Declive (VI)	granular layer;['Declive (VI)	granular layer'	'Declive (VI)'	'Vermal regions'	'Cerebellar cortex'	'Cerebellum'	'Basic cell groups and regions'	'root'];[11	8	6	5	2	1	0];0;0
Folium-tuber vermis (VII);['Folium-tuber vermis (VII)'	'Vermal regions'	'Cerebellar cortex'	'Cerebellum'	'Basic cell groups and regions'	'root'];[8	6	5	2	1	0];2325;2325
Folium-tuber vermis (VII)	molecular layer;['Folium-tuber vermis (VII)	molecular layer'	'Folium-tuber vermis (VII)'	'Vermal regions'	'Cerebellar cortex'	'Cerebellum'	'Basic cell groups and regions'	'root'];[11	8	6	5	2	1	0];0;0
Folium-tuber vermis (VII)	Purkinje layer;['Folium-tuber vermis (VII)	Purkinje layer'	'Folium-tuber vermis (VII)'	'Vermal regions'	'Cerebellar cortex'	'Cerebellum'	'Basic cell groups and regions'	'root'];[11	8	6	5	2	1	0];0;0
Folium-tuber vermis (VII)	granular layer;['Folium-tuber vermis (VII)	granular layer'	'Folium-tuber vermis (VII)'	'Vermal regions'	'Cerebellar cortex'	'Cerebellum'	'Basic cell groups and regions'	'root'];[11	8	6	5	2	1	0];0;0
Pyramus (VIII);['Pyramus (VIII)'	'Vermal regions'	'Cerebellar cortex'	'Cerebellum'	'Basic cell groups and regions'	'root'];[8	6	5	2	1	0];675;675
Pyramus (VIII)	molecular layer;['Pyramus (VIII)	molecular layer'	'Pyramus (VIII)'	'Vermal regions'	'Cerebellar cortex'	'Cerebellum'	'Basic cell groups and regions'	'root'];[11	8	6	5	2	1	0];0;0
Pyramus (VIII)	Purkinje layer;['Pyramus (VIII)	Purkinje layer'	'Pyramus (VIII)'	'Vermal regions'	'Cerebellar cortex'	'Cerebellum'	'Basic cell groups and regions'	'root'];[11	8	6	5	2	1	0];0;0
Pyramus (VIII)	granular layer;['Pyramus (VIII)	granular layer'	'Pyramus (VIII)'	'Vermal regions'	'Cerebellar cortex'	'Cerebellum'	'Basic cell groups and regions'	'root'];[11	8	6	5	2	1	0];0;0
Uvula (IX);['Uvula (IX)'	'Vermal regions'	'Cerebellar cortex'	'Cerebellum'	'Basic cell groups and regions'	'root'];[8	6	5	2	1	0];4767;4767
Uvula (IX)	molecular layer;['Uvula (IX)	molecular layer'	'Uvula (IX)'	'Vermal regions'	'Cerebellar cortex'	'Cerebellum'	'Basic cell groups and regions'	'root'];[11	8	6	5	2	1	0];0;0
Uvula (IX)	Purkinje layer;['Uvula (IX)	Purkinje layer'	'Uvula (IX)'	'Vermal regions'	'Cerebellar cortex'	'Cerebellum'	'Basic cell groups and regions'	'root'];[11	8	6	5	2	1	0];0;0
Uvula (IX)	granular layer;['Uvula (IX)	granular layer'	'Uvula (IX)'	'Vermal regions'	'Cerebellar cortex'	'Cerebellum'	'Basic cell groups and regions'	'root'];[11	8	6	5	2	1	0];0;0
Nodulus (X);['Nodulus (X)'	'Vermal regions'	'Cerebellar cortex'	'Cerebellum'	'Basic cell groups and regions'	'root'];[8	6	5	2	1	0];7677;7677
Nodulus (X)	molecular layer;['Nodulus (X)	molecular layer'	'Nodulus (X)'	'Vermal regions'	'Cerebellar cortex'	'Cerebellum'	'Basic cell groups and regions'	'root'];[11	8	6	5	2	1	0];0;0
Nodulus (X)	Purkinje layer;['Nodulus (X)	Purkinje layer'	'Nodulus (X)'	'Vermal regions'	'Cerebellar cortex'	'Cerebellum'	'Basic cell groups and regions'	'root'];[11	8	6	5	2	1	0];0;0
Nodulus (X)	granular layer;['Nodulus (X)	granular layer'	'Nodulus (X)'	'Vermal regions'	'Cerebellar cortex'	'Cerebellum'	'Basic cell groups and regions'	'root'];[11	8	6	5	2	1	0];0;0
Hemispheric regions;['Hemispheric regions'	'Cerebellar cortex'	'Cerebellum'	'Basic cell groups and regions'	'root'];[6	5	2	1	0];0;208028
Simple lobule;['Simple lobule'	'Hemispheric regions'	'Cerebellar cortex'	'Cerebellum'	'Basic cell groups and regions'	'root'];[8	6	5	2	1	0];31626;31626
Simple lobule	molecular layer;['Simple lobule	molecular layer'	'Simple lobule'	'Hemispheric regions'	'Cerebellar cortex'	'Cerebellum'	'Basic cell groups and regions'	'root'];[11	8	6	5	2	1	0];0;0
Simple lobule	Purkinje layer;['Simple lobule	Purkinje layer'	'Simple lobule'	'Hemispheric regions'	'Cerebellar cortex'	'Cerebellum'	'Basic cell groups and regions'	'root'];[11	8	6	5	2	1	0];0;0
Simple lobule	granular layer;['Simple lobule	granular layer'	'Simple lobule'	'Hemispheric regions'	'Cerebellar cortex'	'Cerebellum'	'Basic cell groups and regions'	'root'];[11	8	6	5	2	1	0];0;0
Ansiform lobule;['Ansiform lobule'	'Hemispheric regions'	'Cerebellar cortex'	'Cerebellum'	'Basic cell groups and regions'	'root'];[7	6	5	2	1	0];72698;72698
Crus 1;['Crus 1'	'Ansiform lobule'	'Hemispheric regions'	'Cerebellar cortex'	'Cerebellum'	'Basic cell groups and regions'	'root'];[8	7	6	5	2	1	0];0;0
Crus 1	molecular layer;['Crus 1	molecular layer'	'Crus 1'	'Ansiform lobule'	'Hemispheric regions'	'Cerebellar cortex'	'Cerebellum'	'Basic cell groups and regions'	'root'];[11	8	7	6	5	2	1	0];0;0
Crus 1	Purkinje layer;['Crus 1	Purkinje layer'	'Crus 1'	'Ansiform lobule'	'Hemispheric regions'	'Cerebellar cortex'	'Cerebellum'	'Basic cell groups and regions'	'root'];[11	8	7	6	5	2	1	0];0;0
Crus 1	granular layer;['Crus 1	granular layer'	'Crus 1'	'Ansiform lobule'	'Hemispheric regions'	'Cerebellar cortex'	'Cerebellum'	'Basic cell groups and regions'	'root'];[11	8	7	6	5	2	1	0];0;0
Crus 2;['Crus 2'	'Ansiform lobule'	'Hemispheric regions'	'Cerebellar cortex'	'Cerebellum'	'Basic cell groups and regions'	'root'];[8	7	6	5	2	1	0];0;0
Crus 2	molecular layer;['Crus 2	molecular layer'	'Crus 2'	'Ansiform lobule'	'Hemispheric regions'	'Cerebellar cortex'	'Cerebellum'	'Basic cell groups and regions'	'root'];[11	8	7	6	5	2	1	0];0;0
Crus 2	Purkinje layer;['Crus 2	Purkinje layer'	'Crus 2'	'Ansiform lobule'	'Hemispheric regions'	'Cerebellar cortex'	'Cerebellum'	'Basic cell groups and regions'	'root'];[11	8	7	6	5	2	1	0];0;0
Crus 2	granular layer;['Crus 2	granular layer'	'Crus 2'	'Ansiform lobule'	'Hemispheric regions'	'Cerebellar cortex'	'Cerebellum'	'Basic cell groups and regions'	'root'];[11	8	7	6	5	2	1	0];0;0
Paramedian lobule;['Paramedian lobule'	'Hemispheric regions'	'Cerebellar cortex'	'Cerebellum'	'Basic cell groups and regions'	'root'];[8	6	5	2	1	0];19596;19596
Paramedian lobule	molecular layer;['Paramedian lobule	molecular layer'	'Paramedian lobule'	'Hemispheric regions'	'Cerebellar cortex'	'Cerebellum'	'Basic cell groups and regions'	'root'];[11	8	6	5	2	1	0];0;0
Paramedian lobule	Purkinje layer;['Paramedian lobule	Purkinje layer'	'Paramedian lobule'	'Hemispheric regions'	'Cerebellar cortex'	'Cerebellum'	'Basic cell groups and regions'	'root'];[11	8	6	5	2	1	0];0;0
Paramedian lobule	granular layer;['Paramedian lobule	granular layer'	'Paramedian lobule'	'Hemispheric regions'	'Cerebellar cortex'	'Cerebellum'	'Basic cell groups and regions'	'root'];[11	8	6	5	2	1	0];0;0
Copula pyramidis;['Copula pyramidis'	'Hemispheric regions'	'Cerebellar cortex'	'Cerebellum'	'Basic cell groups and regions'	'root'];[8	6	5	2	1	0];10400;10400
Copula pyramidis	molecular layer;['Copula pyramidis	molecular layer'	'Copula pyramidis'	'Hemispheric regions'	'Cerebellar cortex'	'Cerebellum'	'Basic cell groups and regions'	'root'];[11	8	6	5	2	1	0];0;0
Copula pyramidis	Purkinje layer;['Copula pyramidis	Purkinje layer'	'Copula pyramidis'	'Hemispheric regions'	'Cerebellar cortex'	'Cerebellum'	'Basic cell groups and regions'	'root'];[11	8	6	5	2	1	0];0;0
Copula pyramidis	granular layer;['Copula pyramidis	granular layer'	'Copula pyramidis'	'Hemispheric regions'	'Cerebellar cortex'	'Cerebellum'	'Basic cell groups and regions'	'root'];[11	8	6	5	2	1	0];0;0
Paraflocculus;['Paraflocculus'	'Hemispheric regions'	'Cerebellar cortex'	'Cerebellum'	'Basic cell groups and regions'	'root'];[8	6	5	2	1	0];53055;53055
Paraflocculus	molecular layer;['Paraflocculus	molecular layer'	'Paraflocculus'	'Hemispheric regions'	'Cerebellar cortex'	'Cerebellum'	'Basic cell groups and regions'	'root'];[11	8	6	5	2	1	0];0;0
Paraflocculus	Purkinje layer;['Paraflocculus	Purkinje layer'	'Paraflocculus'	'Hemispheric regions'	'Cerebellar cortex'	'Cerebellum'	'Basic cell groups and regions'	'root'];[11	8	6	5	2	1	0];0;0
Paraflocculus	granular layer;['Paraflocculus	granular layer'	'Paraflocculus'	'Hemispheric regions'	'Cerebellar cortex'	'Cerebellum'	'Basic cell groups and regions'	'root'];[11	8	6	5	2	1	0];0;0
Flocculus;['Flocculus'	'Hemispheric regions'	'Cerebellar cortex'	'Cerebellum'	'Basic cell groups and regions'	'root'];[8	6	5	2	1	0];20653;20653
Flocculus	molecular layer;['Flocculus	molecular layer'	'Flocculus'	'Hemispheric regions'	'Cerebellar cortex'	'Cerebellum'	'Basic cell groups and regions'	'root'];[11	8	6	5	2	1	0];0;0
Flocculus	Purkinje layer;['Flocculus	Purkinje layer'	'Flocculus'	'Hemispheric regions'	'Cerebellar cortex'	'Cerebellum'	'Basic cell groups and regions'	'root'];[11	8	6	5	2	1	0];0;0
Flocculus	granular layer;['Flocculus	granular layer'	'Flocculus'	'Hemispheric regions'	'Cerebellar cortex'	'Cerebellum'	'Basic cell groups and regions'	'root'];[11	8	6	5	2	1	0];0;0
Cerebellar nuclei;['Cerebellar nuclei'	'Cerebellum'	'Basic cell groups and regions'	'root'];[5	2	1	0];0;10951
Fastigial nucleus;['Fastigial nucleus'	'Cerebellar nuclei'	'Cerebellum'	'Basic cell groups and regions'	'root'];[8	5	2	1	0];5153;5153
Interposed nucleus;['Interposed nucleus'	'Cerebellar nuclei'	'Cerebellum'	'Basic cell groups and regions'	'root'];[8	5	2	1	0];4212;4212
Dentate nucleus;['Dentate nucleus'	'Cerebellar nuclei'	'Cerebellum'	'Basic cell groups and regions'	'root'];[8	5	2	1	0];1586;1586
Vestibulocerebellar nucleus;['Vestibulocerebellar nucleus'	'Cerebellar nuclei'	'Cerebellum'	'Basic cell groups and regions'	'root'];[8	5	2	1	0];0;0
fiber tracts;['fiber tracts'	'root'];[1	0];8864;289221
cranial nerves;['cranial nerves'	'fiber tracts'	'root'];[2	1	0];0;191496
terminal nerve;['terminal nerve'	'cranial nerves'	'fiber tracts'	'root'];[8	2	1	0];0;0
vomeronasal nerve;['vomeronasal nerve'	'cranial nerves'	'fiber tracts'	'root'];[8	2	1	0];7;7
olfactory nerve;['olfactory nerve'	'cranial nerves'	'fiber tracts'	'root'];[8	2	1	0];0;121132
olfactory nerve layer of main olfactory bulb;['olfactory nerve layer of main olfactory bulb'	'olfactory nerve'	'cranial nerves'	'fiber tracts'	'root'];[9	8	2	1	0];69125;69125
lateral olfactory tract	general;['lateral olfactory tract	general'	'olfactory nerve'	'cranial nerves'	'fiber tracts'	'root'];[9	8	2	1	0];0;45864
lateral olfactory tract	body;['lateral olfactory tract	body'	'lateral olfactory tract	general'	'olfactory nerve'	'cranial nerves'	'fiber tracts'	'root'];[10	9	8	2	1	0];45864;45864
dorsal limb;['dorsal limb'	'lateral olfactory tract	general'	'olfactory nerve'	'cranial nerves'	'fiber tracts'	'root'];[10	9	8	2	1	0];0;0
accessory olfactory tract;['accessory olfactory tract'	'lateral olfactory tract	general'	'olfactory nerve'	'cranial nerves'	'fiber tracts'	'root'];[10	9	8	2	1	0];0;0
anterior commissure	olfactory limb;['anterior commissure	olfactory limb'	'olfactory nerve'	'cranial nerves'	'fiber tracts'	'root'];[9	8	2	1	0];6143;6143
optic nerve;['optic nerve'	'cranial nerves'	'fiber tracts'	'root'];[8	2	1	0];0;2095
accessory optic tract;['accessory optic tract'	'optic nerve'	'cranial nerves'	'fiber tracts'	'root'];[9	8	2	1	0];0;0
brachium of the superior colliculus;['brachium of the superior colliculus'	'optic nerve'	'cranial nerves'	'fiber tracts'	'root'];[9	8	2	1	0];0;0
superior colliculus commissure;['superior colliculus commissure'	'optic nerve'	'cranial nerves'	'fiber tracts'	'root'];[9	8	2	1	0];0;0
optic chiasm;['optic chiasm'	'optic nerve'	'cranial nerves'	'fiber tracts'	'root'];[9	8	2	1	0];0;0
optic tract;['optic tract'	'optic nerve'	'cranial nerves'	'fiber tracts'	'root'];[9	8	2	1	0];2095;2095
tectothalamic pathway;['tectothalamic pathway'	'optic nerve'	'cranial nerves'	'fiber tracts'	'root'];[9	8	2	1	0];0;0
oculomotor nerve;['oculomotor nerve'	'cranial nerves'	'fiber tracts'	'root'];[8	2	1	0];0;4144
medial longitudinal fascicle;['medial longitudinal fascicle'	'oculomotor nerve'	'cranial nerves'	'fiber tracts'	'root'];[9	8	2	1	0];4042;4042
posterior commissure;['posterior commissure'	'oculomotor nerve'	'cranial nerves'	'fiber tracts'	'root'];[9	8	2	1	0];102;102
trochlear nerve;['trochlear nerve'	'cranial nerves'	'fiber tracts'	'root'];[8	2	1	0];34;34
trochlear nerve decussation;['trochlear nerve decussation'	'trochlear nerve'	'cranial nerves'	'fiber tracts'	'root'];[9	8	2	1	0];0;0
abducens nerve;['abducens nerve'	'cranial nerves'	'fiber tracts'	'root'];[8	2	1	0];0;0
trigeminal nerve;['trigeminal nerve'	'cranial nerves'	'fiber tracts'	'root'];[8	2	1	0];0;25217
motor root of the trigeminal nerve;['motor root of the trigeminal nerve'	'trigeminal nerve'	'cranial nerves'	'fiber tracts'	'root'];[9	8	2	1	0];1220;1220
sensory root of the trigeminal nerve;['sensory root of the trigeminal nerve'	'trigeminal nerve'	'cranial nerves'	'fiber tracts'	'root'];[9	8	2	1	0];0;23997
midbrain tract of the trigeminal nerve;['midbrain tract of the trigeminal nerve'	'sensory root of the trigeminal nerve'	'trigeminal nerve'	'cranial nerves'	'fiber tracts'	'root'];[10	9	8	2	1	0];179;179
spinal tract of the trigeminal nerve;['spinal tract of the trigeminal nerve'	'sensory root of the trigeminal nerve'	'trigeminal nerve'	'cranial nerves'	'fiber tracts'	'root'];[10	9	8	2	1	0];23818;23818
facial nerve;['facial nerve'	'cranial nerves'	'fiber tracts'	'root'];[8	2	1	0];1626;1626
intermediate nerve;['intermediate nerve'	'facial nerve'	'cranial nerves'	'fiber tracts'	'root'];[9	8	2	1	0];0;0
genu of the facial nerve;['genu of the facial nerve'	'facial nerve'	'cranial nerves'	'fiber tracts'	'root'];[9	8	2	1	0];0;0
vestibulocochlear nerve;['vestibulocochlear nerve'	'cranial nerves'	'fiber tracts'	'root'];[8	2	1	0];0;31982
efferent cochleovestibular bundle;['efferent cochleovestibular bundle'	'vestibulocochlear nerve'	'cranial nerves'	'fiber tracts'	'root'];[9	8	2	1	0];0;0
vestibular nerve;['vestibular nerve'	'vestibulocochlear nerve'	'cranial nerves'	'fiber tracts'	'root'];[9	8	2	1	0];3511;3511
cochlear nerve;['cochlear nerve'	'vestibulocochlear nerve'	'cranial nerves'	'fiber tracts'	'root'];[9	8	2	1	0];0;28471
trapezoid body;['trapezoid body'	'cochlear nerve'	'vestibulocochlear nerve'	'cranial nerves'	'fiber tracts'	'root'];[10	9	8	2	1	0];5693;5693
intermediate acoustic stria;['intermediate acoustic stria'	'cochlear nerve'	'vestibulocochlear nerve'	'cranial nerves'	'fiber tracts'	'root'];[10	9	8	2	1	0];0;0
dorsal acoustic stria;['dorsal acoustic stria'	'cochlear nerve'	'vestibulocochlear nerve'	'cranial nerves'	'fiber tracts'	'root'];[10	9	8	2	1	0];0;0
lateral lemniscus;['lateral lemniscus'	'cochlear nerve'	'vestibulocochlear nerve'	'cranial nerves'	'fiber tracts'	'root'];[10	9	8	2	1	0];15470;15470
inferior colliculus commissure;['inferior colliculus commissure'	'cochlear nerve'	'vestibulocochlear nerve'	'cranial nerves'	'fiber tracts'	'root'];[10	9	8	2	1	0];210;210
brachium of the inferior colliculus;['brachium of the inferior colliculus'	'cochlear nerve'	'vestibulocochlear nerve'	'cranial nerves'	'fiber tracts'	'root'];[10	9	8	2	1	0];7098;7098
glossopharyngeal nerve;['glossopharyngeal nerve'	'cranial nerves'	'fiber tracts'	'root'];[8	2	1	0];0;0
vagus nerve;['vagus nerve'	'cranial nerves'	'fiber tracts'	'root'];[8	2	1	0];0;119
solitary tract;['solitary tract'	'vagus nerve'	'cranial nerves'	'fiber tracts'	'root'];[9	8	2	1	0];119;119
accessory spinal nerve;['accessory spinal nerve'	'cranial nerves'	'fiber tracts'	'root'];[8	2	1	0];0;0
hypoglossal nerve;['hypoglossal nerve'	'cranial nerves'	'fiber tracts'	'root'];[8	2	1	0];0;0
ventral roots;['ventral roots'	'cranial nerves'	'fiber tracts'	'root'];[7	2	1	0];0;0
dorsal roots;['dorsal roots'	'cranial nerves'	'fiber tracts'	'root'];[7	2	1	0];0;5140
cervicothalamic tract;['cervicothalamic tract'	'dorsal roots'	'cranial nerves'	'fiber tracts'	'root'];[8	7	2	1	0];0;5140
dorsolateral fascicle;['dorsolateral fascicle'	'cervicothalamic tract'	'dorsal roots'	'cranial nerves'	'fiber tracts'	'root'];[9	8	7	2	1	0];0;0
dorsal commissure of the spinal cord;['dorsal commissure of the spinal cord'	'cervicothalamic tract'	'dorsal roots'	'cranial nerves'	'fiber tracts'	'root'];[9	8	7	2	1	0];0;0
ventral commissure of the spinal cord;['ventral commissure of the spinal cord'	'cervicothalamic tract'	'dorsal roots'	'cranial nerves'	'fiber tracts'	'root'];[9	8	7	2	1	0];0;0
fasciculus proprius;['fasciculus proprius'	'cervicothalamic tract'	'dorsal roots'	'cranial nerves'	'fiber tracts'	'root'];[9	8	7	2	1	0];0;0
dorsal column;['dorsal column'	'cervicothalamic tract'	'dorsal roots'	'cranial nerves'	'fiber tracts'	'root'];[9	8	7	2	1	0];0;233
cuneate fascicle;['cuneate fascicle'	'dorsal column'	'cervicothalamic tract'	'dorsal roots'	'cranial nerves'	'fiber tracts'	'root'];[10	9	8	7	2	1	0];231;231
gracile fascicle;['gracile fascicle'	'dorsal column'	'cervicothalamic tract'	'dorsal roots'	'cranial nerves'	'fiber tracts'	'root'];[10	9	8	7	2	1	0];2;2
internal arcuate fibers;['internal arcuate fibers'	'dorsal column'	'cervicothalamic tract'	'dorsal roots'	'cranial nerves'	'fiber tracts'	'root'];[10	9	8	7	2	1	0];0;0
medial lemniscus;['medial lemniscus'	'cervicothalamic tract'	'dorsal roots'	'cranial nerves'	'fiber tracts'	'root'];[9	8	7	2	1	0];4907;4907
spinothalamic tract;['spinothalamic tract'	'cranial nerves'	'fiber tracts'	'root'];[8	2	1	0];0;0
lateral spinothalamic tract;['lateral spinothalamic tract'	'spinothalamic tract'	'cranial nerves'	'fiber tracts'	'root'];[9	8	2	1	0];0;0
ventral spinothalamic tract;['ventral spinothalamic tract'	'spinothalamic tract'	'cranial nerves'	'fiber tracts'	'root'];[9	8	2	1	0];0;0
spinocervical tract;['spinocervical tract'	'spinothalamic tract'	'cranial nerves'	'fiber tracts'	'root'];[9	8	2	1	0];0;0
spino-olivary pathway;['spino-olivary pathway'	'spinothalamic tract'	'cranial nerves'	'fiber tracts'	'root'];[9	8	2	1	0];0;0
spinoreticular pathway;['spinoreticular pathway'	'spinothalamic tract'	'cranial nerves'	'fiber tracts'	'root'];[9	8	2	1	0];0;0
spinovestibular pathway;['spinovestibular pathway'	'spinothalamic tract'	'cranial nerves'	'fiber tracts'	'root'];[9	8	2	1	0];0;0
spinotectal pathway;['spinotectal pathway'	'spinothalamic tract'	'cranial nerves'	'fiber tracts'	'root'];[9	8	2	1	0];0;0
spinohypothalamic pathway;['spinohypothalamic pathway'	'spinothalamic tract'	'cranial nerves'	'fiber tracts'	'root'];[9	8	2	1	0];0;0
spinotelenchephalic pathway;['spinotelenchephalic pathway'	'spinothalamic tract'	'cranial nerves'	'fiber tracts'	'root'];[9	8	2	1	0];0;0
hypothalamohypophysial tract;['hypothalamohypophysial tract'	'spinotelenchephalic pathway'	'spinothalamic tract'	'cranial nerves'	'fiber tracts'	'root'];[10	9	8	2	1	0];0;0
cerebellum related fiber tracts;['cerebellum related fiber tracts'	'fiber tracts'	'root'];[2	1	0];0;37950
cerebellar commissure;['cerebellar commissure'	'cerebellum related fiber tracts'	'fiber tracts'	'root'];[8	2	1	0];0;0
cerebellar peduncles;['cerebellar peduncles'	'cerebellum related fiber tracts'	'fiber tracts'	'root'];[7	2	1	0];0;18894
superior cerebelar peduncles;['superior cerebelar peduncles'	'cerebellar peduncles'	'cerebellum related fiber tracts'	'fiber tracts'	'root'];[8	7	2	1	0];1462;1462
superior cerebellar peduncle decussation;['superior cerebellar peduncle decussation'	'superior cerebelar peduncles'	'cerebellar peduncles'	'cerebellum related fiber tracts'	'fiber tracts'	'root'];[9	8	7	2	1	0];0;0
spinocerebellar tract;['spinocerebellar tract'	'superior cerebellar peduncle decussation'	'superior cerebelar peduncles'	'cerebellar peduncles'	'cerebellum related fiber tracts'	'fiber tracts'	'root'];[10	9	8	7	2	1	0];0;0
uncinate fascicle;['uncinate fascicle'	'superior cerebelar peduncles'	'cerebellar peduncles'	'cerebellum related fiber tracts'	'fiber tracts'	'root'];[9	8	7	2	1	0];0;0
ventral spinocerebellar tract;['ventral spinocerebellar tract'	'superior cerebelar peduncles'	'cerebellar peduncles'	'cerebellum related fiber tracts'	'fiber tracts'	'root'];[9	8	7	2	1	0];0;0
middle cerebellar peduncle;['middle cerebellar peduncle'	'cerebellar peduncles'	'cerebellum related fiber tracts'	'fiber tracts'	'root'];[8	7	2	1	0];9762;9762
inferior cerebellar peduncle;['inferior cerebellar peduncle'	'cerebellar peduncles'	'cerebellum related fiber tracts'	'fiber tracts'	'root'];[8	7	2	1	0];7670;7670
dorsal spinocerebellar tract;['dorsal spinocerebellar tract'	'inferior cerebellar peduncle'	'cerebellar peduncles'	'cerebellum related fiber tracts'	'fiber tracts'	'root'];[9	8	7	2	1	0];0;0
cuneocerebellar tract;['cuneocerebellar tract'	'inferior cerebellar peduncle'	'cerebellar peduncles'	'cerebellum related fiber tracts'	'fiber tracts'	'root'];[9	8	7	2	1	0];0;0
juxtarestiform body;['juxtarestiform body'	'inferior cerebellar peduncle'	'cerebellar peduncles'	'cerebellum related fiber tracts'	'fiber tracts'	'root'];[9	8	7	2	1	0];0;0
bulbocerebellar tract;['bulbocerebellar tract'	'inferior cerebellar peduncle'	'cerebellar peduncles'	'cerebellum related fiber tracts'	'fiber tracts'	'root'];[9	8	7	2	1	0];0;0
olivocerebellar tract;['olivocerebellar tract'	'bulbocerebellar tract'	'inferior cerebellar peduncle'	'cerebellar peduncles'	'cerebellum related fiber tracts'	'fiber tracts'	'root'];[10	9	8	7	2	1	0];0;0
reticulocerebellar tract;['reticulocerebellar tract'	'bulbocerebellar tract'	'inferior cerebellar peduncle'	'cerebellar peduncles'	'cerebellum related fiber tracts'	'fiber tracts'	'root'];[10	9	8	7	2	1	0];0;0
trigeminocerebellar tract;['trigeminocerebellar tract'	'cerebellar peduncles'	'cerebellum related fiber tracts'	'fiber tracts'	'root'];[8	7	2	1	0];0;0
arbor vitae;['arbor vitae'	'cerebellum related fiber tracts'	'fiber tracts'	'root'];[8	2	1	0];19056;19056
supra-callosal cerebral white matter;['supra-callosal cerebral white matter'	'fiber tracts'	'root'];[2	1	0];0;0
lateral forebrain bundle system;['lateral forebrain bundle system'	'fiber tracts'	'root'];[2	1	0];0;29878
corpus callosum;['corpus callosum'	'lateral forebrain bundle system'	'fiber tracts'	'root'];[8	2	1	0];10193;10193
corpus callosum	anterior forceps;['corpus callosum	anterior forceps'	'corpus callosum'	'lateral forebrain bundle system'	'fiber tracts'	'root'];[9	8	2	1	0];0;0
external capsule;['external capsule'	'corpus callosum	anterior forceps'	'corpus callosum'	'lateral forebrain bundle system'	'fiber tracts'	'root'];[10	9	8	2	1	0];0;0
corpus callosum	extreme capsule;['corpus callosum	extreme capsule'	'corpus callosum'	'lateral forebrain bundle system'	'fiber tracts'	'root'];[9	8	2	1	0];0;0
genu of corpus callosum;['genu of corpus callosum'	'corpus callosum'	'lateral forebrain bundle system'	'fiber tracts'	'root'];[9	8	2	1	0];0;0
corpus callosum	posterior forceps;['corpus callosum	posterior forceps'	'corpus callosum'	'lateral forebrain bundle system'	'fiber tracts'	'root'];[9	8	2	1	0];0;0
corpus callosum	rostrum;['corpus callosum	rostrum'	'corpus callosum'	'lateral forebrain bundle system'	'fiber tracts'	'root'];[9	8	2	1	0];0;0
corpus callosum	body;['corpus callosum	body'	'corpus callosum'	'lateral forebrain bundle system'	'fiber tracts'	'root'];[9	8	2	1	0];0;0
corpus callosum	splenium;['corpus callosum	splenium'	'corpus callosum'	'lateral forebrain bundle system'	'fiber tracts'	'root'];[9	8	2	1	0];0;0
corticospinal tract;['corticospinal tract'	'lateral forebrain bundle system'	'fiber tracts'	'root'];[8	2	1	0];1730;19628
internal capsule;['internal capsule'	'corticospinal tract'	'lateral forebrain bundle system'	'fiber tracts'	'root'];[9	8	2	1	0];3106;3106
cerebal peduncle;['cerebal peduncle'	'corticospinal tract'	'lateral forebrain bundle system'	'fiber tracts'	'root'];[9	8	2	1	0];8066;8066
corticotectal tract;['corticotectal tract'	'corticospinal tract'	'lateral forebrain bundle system'	'fiber tracts'	'root'];[9	8	2	1	0];0;0
corticorubral tract;['corticorubral tract'	'corticospinal tract'	'lateral forebrain bundle system'	'fiber tracts'	'root'];[9	8	2	1	0];0;0
corticopontine tract;['corticopontine tract'	'corticospinal tract'	'lateral forebrain bundle system'	'fiber tracts'	'root'];[9	8	2	1	0];0;0
corticobulbar tract;['corticobulbar tract'	'corticospinal tract'	'lateral forebrain bundle system'	'fiber tracts'	'root'];[9	8	2	1	0];0;0
pyramid;['pyramid'	'corticospinal tract'	'lateral forebrain bundle system'	'fiber tracts'	'root'];[9	8	2	1	0];6726;6726
pyramidal decussation;['pyramidal decussation'	'corticospinal tract'	'lateral forebrain bundle system'	'fiber tracts'	'root'];[9	8	2	1	0];0;0
corticospinal tract	crossed;['corticospinal tract	crossed'	'corticospinal tract'	'lateral forebrain bundle system'	'fiber tracts'	'root'];[9	8	2	1	0];0;0
corticospinal tract	uncrossed;['corticospinal tract	uncrossed'	'corticospinal tract'	'lateral forebrain bundle system'	'fiber tracts'	'root'];[9	8	2	1	0];0;0
thalamus related;['thalamus related'	'lateral forebrain bundle system'	'fiber tracts'	'root'];[7	2	1	0];0;57
external medullary lamina of the thalamus;['external medullary lamina of the thalamus'	'thalamus related'	'lateral forebrain bundle system'	'fiber tracts'	'root'];[8	7	2	1	0];52;52
internal medullary lamina of the thalamus;['internal medullary lamina of the thalamus'	'thalamus related'	'lateral forebrain bundle system'	'fiber tracts'	'root'];[8	7	2	1	0];5;5
middle thalamic commissure;['middle thalamic commissure'	'thalamus related'	'lateral forebrain bundle system'	'fiber tracts'	'root'];[8	7	2	1	0];0;0
thalamic peduncles;['thalamic peduncles'	'thalamus related'	'lateral forebrain bundle system'	'fiber tracts'	'root'];[8	7	2	1	0];0;0
optic radiation;['optic radiation'	'thalamus related'	'lateral forebrain bundle system'	'fiber tracts'	'root'];[8	7	2	1	0];0;0
auditory radiation;['auditory radiation'	'thalamus related'	'lateral forebrain bundle system'	'fiber tracts'	'root'];[8	7	2	1	0];0;0
extrapyramidal fiber systems;['extrapyramidal fiber systems'	'fiber tracts'	'root'];[2	1	0];0;11086
cerebral nuclei related;['cerebral nuclei related'	'extrapyramidal fiber systems'	'fiber tracts'	'root'];[7	2	1	0];0;0
pallidothalamic pathway;['pallidothalamic pathway'	'cerebral nuclei related'	'extrapyramidal fiber systems'	'fiber tracts'	'root'];[8	7	2	1	0];0;0
nigrostriatal tract;['nigrostriatal tract'	'cerebral nuclei related'	'extrapyramidal fiber systems'	'fiber tracts'	'root'];[8	7	2	1	0];0;0
nigrothalamic fibers;['nigrothalamic fibers'	'cerebral nuclei related'	'extrapyramidal fiber systems'	'fiber tracts'	'root'];[8	7	2	1	0];0;0
pallidotegmental fascicle;['pallidotegmental fascicle'	'cerebral nuclei related'	'extrapyramidal fiber systems'	'fiber tracts'	'root'];[8	7	2	1	0];0;0
striatonigral pathway;['striatonigral pathway'	'cerebral nuclei related'	'extrapyramidal fiber systems'	'fiber tracts'	'root'];[8	7	2	1	0];0;0
subthalamic fascicle;['subthalamic fascicle'	'cerebral nuclei related'	'extrapyramidal fiber systems'	'fiber tracts'	'root'];[8	7	2	1	0];0;0
tectospinal pathway;['tectospinal pathway'	'extrapyramidal fiber systems'	'fiber tracts'	'root'];[8	2	1	0];1854;1883
direct tectospinal pathway;['direct tectospinal pathway'	'tectospinal pathway'	'extrapyramidal fiber systems'	'fiber tracts'	'root'];[9	8	2	1	0];0;0
doral tegmental decussation;['doral tegmental decussation'	'tectospinal pathway'	'extrapyramidal fiber systems'	'fiber tracts'	'root'];[9	8	2	1	0];29;29
crossed tectospinal pathway;['crossed tectospinal pathway'	'tectospinal pathway'	'extrapyramidal fiber systems'	'fiber tracts'	'root'];[9	8	2	1	0];0;0
rubrospinal tract;['rubrospinal tract'	'extrapyramidal fiber systems'	'fiber tracts'	'root'];[8	2	1	0];9127;9203
ventral tegmental decussation;['ventral tegmental decussation'	'rubrospinal tract'	'extrapyramidal fiber systems'	'fiber tracts'	'root'];[9	8	2	1	0];76;76
rubroreticular tract;['rubroreticular tract'	'rubrospinal tract'	'extrapyramidal fiber systems'	'fiber tracts'	'root'];[9	8	2	1	0];0;0
central tegmental bundle;['central tegmental bundle'	'extrapyramidal fiber systems'	'fiber tracts'	'root'];[8	2	1	0];0;0
retriculospinal tract;['retriculospinal tract'	'extrapyramidal fiber systems'	'fiber tracts'	'root'];[8	2	1	0];0;0
retriculospinal tract	lateral part;['retriculospinal tract	lateral part'	'retriculospinal tract'	'extrapyramidal fiber systems'	'fiber tracts'	'root'];[9	8	2	1	0];0;0
retriculospinal tract	medial part;['retriculospinal tract	medial part'	'retriculospinal tract'	'extrapyramidal fiber systems'	'fiber tracts'	'root'];[9	8	2	1	0];0;0
vestibulospinal pathway;['vestibulospinal pathway'	'extrapyramidal fiber systems'	'fiber tracts'	'root'];[8	2	1	0];0;0
medial forebrain bundle system;['medial forebrain bundle system'	'fiber tracts'	'root'];[2	1	0];0;9947
cerebrum related;['cerebrum related'	'medial forebrain bundle system'	'fiber tracts'	'root'];[7	2	1	0];0;7479
amygdalar capsule;['amygdalar capsule'	'cerebrum related'	'medial forebrain bundle system'	'fiber tracts'	'root'];[8	7	2	1	0];240;240
ansa peduncularis;['ansa peduncularis'	'cerebrum related'	'medial forebrain bundle system'	'fiber tracts'	'root'];[8	7	2	1	0];0;0
anterior commissure	temporal limb;['anterior commissure	temporal limb'	'cerebrum related'	'medial forebrain bundle system'	'fiber tracts'	'root'];[8	7	2	1	0];146;146
cingulum bundle;['cingulum bundle'	'cerebrum related'	'medial forebrain bundle system'	'fiber tracts'	'root'];[8	7	2	1	0];2947;2947
fornix system;['fornix system'	'cerebrum related'	'medial forebrain bundle system'	'fiber tracts'	'root'];[8	7	2	1	0];0;3150
alveus;['alveus'	'fornix system'	'cerebrum related'	'medial forebrain bundle system'	'fiber tracts'	'root'];[9	8	7	2	1	0];685;685
dorsal fornix;['dorsal fornix'	'fornix system'	'cerebrum related'	'medial forebrain bundle system'	'fiber tracts'	'root'];[9	8	7	2	1	0];9;9
fimbria;['fimbria'	'fornix system'	'cerebrum related'	'medial forebrain bundle system'	'fiber tracts'	'root'];[9	8	7	2	1	0];1127;1127
precommissural fornix	general;['precommissural fornix	general'	'fornix system'	'cerebrum related'	'medial forebrain bundle system'	'fiber tracts'	'root'];[9	8	7	2	1	0];0;0
precommissural fornix diagonal band;['precommissural fornix diagonal band'	'precommissural fornix	general'	'fornix system'	'cerebrum related'	'medial forebrain bundle system'	'fiber tracts'	'root'];[10	9	8	7	2	1	0];0;0
postcommissural fornix;['postcommissural fornix'	'fornix system'	'cerebrum related'	'medial forebrain bundle system'	'fiber tracts'	'root'];[9	8	7	2	1	0];0;909
medial corticohypothalamic tract;['medial corticohypothalamic tract'	'postcommissural fornix'	'fornix system'	'cerebrum related'	'medial forebrain bundle system'	'fiber tracts'	'root'];[10	9	8	7	2	1	0];0;0
columns of the fornix;['columns of the fornix'	'postcommissural fornix'	'fornix system'	'cerebrum related'	'medial forebrain bundle system'	'fiber tracts'	'root'];[10	9	8	7	2	1	0];909;909
hippocampal commissures;['hippocampal commissures'	'fornix system'	'cerebrum related'	'medial forebrain bundle system'	'fiber tracts'	'root'];[9	8	7	2	1	0];0;420
dorsal hippocampal commissure;['dorsal hippocampal commissure'	'hippocampal commissures'	'fornix system'	'cerebrum related'	'medial forebrain bundle system'	'fiber tracts'	'root'];[10	9	8	7	2	1	0];90;90
ventral hippocampal commissure;['ventral hippocampal commissure'	'hippocampal commissures'	'fornix system'	'cerebrum related'	'medial forebrain bundle system'	'fiber tracts'	'root'];[10	9	8	7	2	1	0];330;330
perforant path;['perforant path'	'fornix system'	'cerebrum related'	'medial forebrain bundle system'	'fiber tracts'	'root'];[9	8	7	2	1	0];0;0
angular path;['angular path'	'fornix system'	'cerebrum related'	'medial forebrain bundle system'	'fiber tracts'	'root'];[9	8	7	2	1	0];0;0
longitudinal association bundle;['longitudinal association bundle'	'cerebrum related'	'medial forebrain bundle system'	'fiber tracts'	'root'];[8	7	2	1	0];0;0
stria terminalis;['stria terminalis'	'cerebrum related'	'medial forebrain bundle system'	'fiber tracts'	'root'];[8	7	2	1	0];996;996
commissural branch of stria terminalis;['commissural branch of stria terminalis'	'stria terminalis'	'cerebrum related'	'medial forebrain bundle system'	'fiber tracts'	'root'];[9	8	7	2	1	0];0;0
hypothalamus related;['hypothalamus related'	'medial forebrain bundle system'	'fiber tracts'	'root'];[7	2	1	0];0;2468
medial forebrain bundle;['medial forebrain bundle'	'hypothalamus related'	'medial forebrain bundle system'	'fiber tracts'	'root'];[8	7	2	1	0];0;0
ventrolateral hypothalamic tract;['ventrolateral hypothalamic tract'	'hypothalamus related'	'medial forebrain bundle system'	'fiber tracts'	'root'];[8	7	2	1	0];0;0
preoptic commissure;['preoptic commissure'	'hypothalamus related'	'medial forebrain bundle system'	'fiber tracts'	'root'];[8	7	2	1	0];0;0
supraoptic commissures;['supraoptic commissures'	'hypothalamus related'	'medial forebrain bundle system'	'fiber tracts'	'root'];[8	7	2	1	0];0;0
supraoptic commissures	anterior;['supraoptic commissures	anterior'	'supraoptic commissures'	'hypothalamus related'	'medial forebrain bundle system'	'fiber tracts'	'root'];[9	8	7	2	1	0];0;0
supraoptic commissures	dorsal;['supraoptic commissures	dorsal'	'supraoptic commissures'	'hypothalamus related'	'medial forebrain bundle system'	'fiber tracts'	'root'];[9	8	7	2	1	0];0;0
supraoptic commissures	ventral;['supraoptic commissures	ventral'	'supraoptic commissures'	'hypothalamus related'	'medial forebrain bundle system'	'fiber tracts'	'root'];[9	8	7	2	1	0];0;0
premammillary commissure;['premammillary commissure'	'hypothalamus related'	'medial forebrain bundle system'	'fiber tracts'	'root'];[8	7	2	1	0];0;0
supramammillary decussation;['supramammillary decussation'	'hypothalamus related'	'medial forebrain bundle system'	'fiber tracts'	'root'];[8	7	2	1	0];13;13
propriohypothalamic pathways;['propriohypothalamic pathways'	'hypothalamus related'	'medial forebrain bundle system'	'fiber tracts'	'root'];[8	7	2	1	0];0;0
propriohypothalamic pathways	dorsal;['propriohypothalamic pathways	dorsal'	'propriohypothalamic pathways'	'hypothalamus related'	'medial forebrain bundle system'	'fiber tracts'	'root'];[9	8	7	2	1	0];0;0
propriohypothalamic pathways	lateral;['propriohypothalamic pathways	lateral'	'propriohypothalamic pathways'	'hypothalamus related'	'medial forebrain bundle system'	'fiber tracts'	'root'];[9	8	7	2	1	0];0;0
propriohypothalamic pathways	medial;['propriohypothalamic pathways	medial'	'propriohypothalamic pathways'	'hypothalamus related'	'medial forebrain bundle system'	'fiber tracts'	'root'];[9	8	7	2	1	0];0;0
propriohypothalamic pathways	ventral;['propriohypothalamic pathways	ventral'	'propriohypothalamic pathways'	'hypothalamus related'	'medial forebrain bundle system'	'fiber tracts'	'root'];[9	8	7	2	1	0];0;0
periventricular bundle of the hypothalamus;['periventricular bundle of the hypothalamus'	'hypothalamus related'	'medial forebrain bundle system'	'fiber tracts'	'root'];[8	7	2	1	0];0;0
mammillary related;['mammillary related'	'hypothalamus related'	'medial forebrain bundle system'	'fiber tracts'	'root'];[8	7	2	1	0];0;513
principal mammillary tract;['principal mammillary tract'	'mammillary related'	'hypothalamus related'	'medial forebrain bundle system'	'fiber tracts'	'root'];[9	8	7	2	1	0];0;0
mammillothalamic tract;['mammillothalamic tract'	'mammillary related'	'hypothalamus related'	'medial forebrain bundle system'	'fiber tracts'	'root'];[9	8	7	2	1	0];325;325
mammillotegmental tract;['mammillotegmental tract'	'mammillary related'	'hypothalamus related'	'medial forebrain bundle system'	'fiber tracts'	'root'];[9	8	7	2	1	0];129;129
mammillary peduncle;['mammillary peduncle'	'mammillary related'	'hypothalamus related'	'medial forebrain bundle system'	'fiber tracts'	'root'];[9	8	7	2	1	0];59;59
dorsal thalamus related;['dorsal thalamus related'	'hypothalamus related'	'medial forebrain bundle system'	'fiber tracts'	'root'];[8	7	2	1	0];0;0
periventricular bundle of the thalamus;['periventricular bundle of the thalamus'	'dorsal thalamus related'	'hypothalamus related'	'medial forebrain bundle system'	'fiber tracts'	'root'];[9	8	7	2	1	0];0;0
epithalamus related;['epithalamus related'	'hypothalamus related'	'medial forebrain bundle system'	'fiber tracts'	'root'];[8	7	2	1	0];0;1942
stria medullaris;['stria medullaris'	'epithalamus related'	'hypothalamus related'	'medial forebrain bundle system'	'fiber tracts'	'root'];[9	8	7	2	1	0];651;651
fasciculus retroflexus;['fasciculus retroflexus'	'epithalamus related'	'hypothalamus related'	'medial forebrain bundle system'	'fiber tracts'	'root'];[9	8	7	2	1	0];64;64
habenular commissure;['habenular commissure'	'epithalamus related'	'hypothalamus related'	'medial forebrain bundle system'	'fiber tracts'	'root'];[9	8	7	2	1	0];1227;1227
pineal stalk;['pineal stalk'	'epithalamus related'	'hypothalamus related'	'medial forebrain bundle system'	'fiber tracts'	'root'];[9	8	7	2	1	0];0;0
midbrain related;['midbrain related'	'hypothalamus related'	'medial forebrain bundle system'	'fiber tracts'	'root'];[8	7	2	1	0];0;0
dorsal longitudinal fascicle;['dorsal longitudinal fascicle'	'midbrain related'	'hypothalamus related'	'medial forebrain bundle system'	'fiber tracts'	'root'];[9	8	7	2	1	0];0;0
dorsal tegmental tract;['dorsal tegmental tract'	'midbrain related'	'hypothalamus related'	'medial forebrain bundle system'	'fiber tracts'	'root'];[9	8	7	2	1	0];0;0
ventricular systems;['ventricular systems'	'root'];[1	0];7380;57370
lateral ventricle;['lateral ventricle'	'ventricular systems'	'root'];[8	1	0];10120;10120
rhinocele;['rhinocele'	'lateral ventricle'	'ventricular systems'	'root'];[9	8	1	0];0;0
subependymal zone;['subependymal zone'	'lateral ventricle'	'ventricular systems'	'root'];[9	8	1	0];0;0
choroid plexus;['choroid plexus'	'lateral ventricle'	'ventricular systems'	'root'];[9	8	1	0];0;0
choroid fissure;['choroid fissure'	'lateral ventricle'	'ventricular systems'	'root'];[9	8	1	0];0;0
interventricular foramen;['interventricular foramen'	'ventricular systems'	'root'];[8	1	0];0;0
third ventricle;['third ventricle'	'ventricular systems'	'root'];[8	1	0];8453;8453
cerebral aqueduct;['cerebral aqueduct'	'ventricular systems'	'root'];[8	1	0];473;473
fourth ventricle;['fourth ventricle'	'ventricular systems'	'root'];[8	1	0];6174;30940
lateral recess;['lateral recess'	'fourth ventricle'	'ventricular systems'	'root'];[9	8	1	0];24766;24766
central canal	spinal cord/medulla;['central canal	spinal cord/medulla'	'ventricular systems'	'root'];[8	1	0];4;4
grooves;['grooves'	'root'];[1	0];0;0
grooves of the cerebral cortex;['grooves of the cerebral cortex'	'grooves'	'root'];[7	1	0];0;0
endorhinal groove;['endorhinal groove'	'grooves of the cerebral cortex'	'grooves'	'root'];[8	7	1	0];0;0
hippocampal fissure;['hippocampal fissure'	'grooves of the cerebral cortex'	'grooves'	'root'];[8	7	1	0];0;0
rhinal fissure;['rhinal fissure'	'grooves of the cerebral cortex'	'grooves'	'root'];[8	7	1	0];0;0
rhinal incisure;['rhinal incisure'	'grooves of the cerebral cortex'	'grooves'	'root'];[8	7	1	0];0;0
grooves of the cerebellar cortex;['grooves of the cerebellar cortex'	'grooves'	'root'];[7	1	0];0;0
precentral fissure;['precentral fissure'	'grooves of the cerebellar cortex'	'grooves'	'root'];[8	7	1	0];0;0
preculminate fissure;['preculminate fissure'	'grooves of the cerebellar cortex'	'grooves'	'root'];[8	7	1	0];0;0
primary fissure;['primary fissure'	'grooves of the cerebellar cortex'	'grooves'	'root'];[8	7	1	0];0;0
posterior superior fissure;['posterior superior fissure'	'grooves of the cerebellar cortex'	'grooves'	'root'];[8	7	1	0];0;0
prepyramidal fissure;['prepyramidal fissure'	'grooves of the cerebellar cortex'	'grooves'	'root'];[8	7	1	0];0;0
secondary fissure;['secondary fissure'	'grooves of the cerebellar cortex'	'grooves'	'root'];[8	7	1	0];0;0
posterolateral fissure;['posterolateral fissure'	'grooves of the cerebellar cortex'	'grooves'	'root'];[8	7	1	0];0;0
nodular fissure;['nodular fissure'	'grooves of the cerebellar cortex'	'grooves'	'root'];[8	7	1	0];0;0
simple fissure;['simple fissure'	'grooves of the cerebellar cortex'	'grooves'	'root'];[8	7	1	0];0;0
intercrural fissure;['intercrural fissure'	'grooves of the cerebellar cortex'	'grooves'	'root'];[8	7	1	0];0;0
ansoparamedian fissure;['ansoparamedian fissure'	'grooves of the cerebellar cortex'	'grooves'	'root'];[8	7	1	0];0;0
intraparafloccular fissure;['intraparafloccular fissure'	'grooves of the cerebellar cortex'	'grooves'	'root'];[8	7	1	0];0;0
paramedian sulcus;['paramedian sulcus'	'grooves of the cerebellar cortex'	'grooves'	'root'];[8	7	1	0];0;0
parafloccular sulcus;['parafloccular sulcus'	'grooves of the cerebellar cortex'	'grooves'	'root'];[8	7	1	0];0;0
Interpeduncular fossa;['Interpeduncular fossa'	'grooves'	'root'];[7	1	0];0;0
retina;['retina'	'root'];[1	0];0;0

## Sheet: #1_555_CM
Region;TrackedWay;CorrespondingLevel;RegionCellCount;RegionCellCountSummedUp
root;['root'];[0];0;4736293
Basic cell groups and regions;['Basic cell groups and regions'	'root'];[1	0];164;4468719
Cerebrum;['Cerebrum'	'Basic cell groups and regions'	'root'];[2	1	0];0;3203985
Cerebral cortex;['Cerebral cortex'	'Cerebrum'	'Basic cell groups and regions'	'root'];[3	2	1	0];0;3126262
Cortical plate;['Cortical plate'	'Cerebral cortex'	'Cerebrum'	'Basic cell groups and regions'	'root'];[4	3	2	1	0];0;3098487
Isocortex;['Isocortex'	'Cortical plate'	'Cerebral cortex'	'Cerebrum'	'Basic cell groups and regions'	'root'];[5	4	3	2	1	0];0;1989218
Frontal pole	cerebral cortex;['Frontal pole	cerebral cortex'	'Isocortex'	'Cortical plate'	'Cerebral cortex'	'Cerebrum'	'Basic cell groups and regions'	'root'];[8	5	4	3	2	1	0];0;14192
Frontal pole	layer 1;['Frontal pole	layer 1'	'Frontal pole	cerebral cortex'	'Isocortex'	'Cortical plate'	'Cerebral cortex'	'Cerebrum'	'Basic cell groups and regions'	'root'];[11	8	5	4	3	2	1	0];6271;6271
Frontal pole	layer 2/3;['Frontal pole	layer 2/3'	'Frontal pole	cerebral cortex'	'Isocortex'	'Cortical plate'	'Cerebral cortex'	'Cerebrum'	'Basic cell groups and regions'	'root'];[11	8	5	4	3	2	1	0];7921;7921
Frontal pole	layer 5;['Frontal pole	layer 5'	'Frontal pole	cerebral cortex'	'Isocortex'	'Cortical plate'	'Cerebral cortex'	'Cerebrum'	'Basic cell groups and regions'	'root'];[11	8	5	4	3	2	1	0];0;0
Frontal pole	layer 6a;['Frontal pole	layer 6a'	'Frontal pole	cerebral cortex'	'Isocortex'	'Cortical plate'	'Cerebral cortex'	'Cerebrum'	'Basic cell groups and regions'	'root'];[11	8	5	4	3	2	1	0];0;0
Frontal pole	layer 6b;['Frontal pole	layer 6b'	'Frontal pole	cerebral cortex'	'Isocortex'	'Cortical plate'	'Cerebral cortex'	'Cerebrum'	'Basic cell groups and regions'	'root'];[11	8	5	4	3	2	1	0];0;0
Somatomotor areas;['Somatomotor areas'	'Isocortex'	'Cortical plate'	'Cerebral cortex'	'Cerebrum'	'Basic cell groups and regions'	'root'];[6	5	4	3	2	1	0];0;372540
Somatomotor areas	Layer 1;['Somatomotor areas	Layer 1'	'Somatomotor areas'	'Isocortex'	'Cortical plate'	'Cerebral cortex'	'Cerebrum'	'Basic cell groups and regions'	'root'];[11	6	5	4	3	2	1	0];0;0
Somatomotor areas	Layer 2/3;['Somatomotor areas	Layer 2/3'	'Somatomotor areas'	'Isocortex'	'Cortical plate'	'Cerebral cortex'	'Cerebrum'	'Basic cell groups and regions'	'root'];[11	6	5	4	3	2	1	0];0;0
Somatomotor areas	Layer 5;['Somatomotor areas	Layer 5'	'Somatomotor areas'	'Isocortex'	'Cortical plate'	'Cerebral cortex'	'Cerebrum'	'Basic cell groups and regions'	'root'];[11	6	5	4	3	2	1	0];0;0
Somatomotor areas	Layer 6a;['Somatomotor areas	Layer 6a'	'Somatomotor areas'	'Isocortex'	'Cortical plate'	'Cerebral cortex'	'Cerebrum'	'Basic cell groups and regions'	'root'];[11	6	5	4	3	2	1	0];0;0
Somatomotor areas	Layer 6b;['Somatomotor areas	Layer 6b'	'Somatomotor areas'	'Isocortex'	'Cortical plate'	'Cerebral cortex'	'Cerebrum'	'Basic cell groups and regions'	'root'];[11	6	5	4	3	2	1	0];0;0
Primary motor area;['Primary motor area'	'Somatomotor areas'	'Isocortex'	'Cortical plate'	'Cerebral cortex'	'Cerebrum'	'Basic cell groups and regions'	'root'];[8	6	5	4	3	2	1	0];0;118320
Primary motor area	Layer 1;['Primary motor area	Layer 1'	'Primary motor area'	'Somatomotor areas'	'Isocortex'	'Cortical plate'	'Cerebral cortex'	'Cerebrum'	'Basic cell groups and regions'	'root'];[11	8	6	5	4	3	2	1	0];13719;13719
Primary motor area	Layer 2/3;['Primary motor area	Layer 2/3'	'Primary motor area'	'Somatomotor areas'	'Isocortex'	'Cortical plate'	'Cerebral cortex'	'Cerebrum'	'Basic cell groups and regions'	'root'];[11	8	6	5	4	3	2	1	0];76444;76444
Primary motor area	Layer 5;['Primary motor area	Layer 5'	'Primary motor area'	'Somatomotor areas'	'Isocortex'	'Cortical plate'	'Cerebral cortex'	'Cerebrum'	'Basic cell groups and regions'	'root'];[11	8	6	5	4	3	2	1	0];21236;21236
Primary motor area	Layer 6a;['Primary motor area	Layer 6a'	'Primary motor area'	'Somatomotor areas'	'Isocortex'	'Cortical plate'	'Cerebral cortex'	'Cerebrum'	'Basic cell groups and regions'	'root'];[11	8	6	5	4	3	2	1	0];6758;6758
Primary motor area	Layer 6b;['Primary motor area	Layer 6b'	'Primary motor area'	'Somatomotor areas'	'Isocortex'	'Cortical plate'	'Cerebral cortex'	'Cerebrum'	'Basic cell groups and regions'	'root'];[11	8	6	5	4	3	2	1	0];163;163
Secondary motor area;['Secondary motor area'	'Somatomotor areas'	'Isocortex'	'Cortical plate'	'Cerebral cortex'	'Cerebrum'	'Basic cell groups and regions'	'root'];[8	6	5	4	3	2	1	0];0;254220
Secondary motor area	layer 1;['Secondary motor area	layer 1'	'Secondary motor area'	'Somatomotor areas'	'Isocortex'	'Cortical plate'	'Cerebral cortex'	'Cerebrum'	'Basic cell groups and regions'	'root'];[11	8	6	5	4	3	2	1	0];27577;27577
Secondary motor area	layer 2/3;['Secondary motor area	layer 2/3'	'Secondary motor area'	'Somatomotor areas'	'Isocortex'	'Cortical plate'	'Cerebral cortex'	'Cerebrum'	'Basic cell groups and regions'	'root'];[11	8	6	5	4	3	2	1	0];124102;124102
Secondary motor area	layer 5;['Secondary motor area	layer 5'	'Secondary motor area'	'Somatomotor areas'	'Isocortex'	'Cortical plate'	'Cerebral cortex'	'Cerebrum'	'Basic cell groups and regions'	'root'];[11	8	6	5	4	3	2	1	0];89803;89803
Secondary motor area	layer 6a;['Secondary motor area	layer 6a'	'Secondary motor area'	'Somatomotor areas'	'Isocortex'	'Cortical plate'	'Cerebral cortex'	'Cerebrum'	'Basic cell groups and regions'	'root'];[11	8	6	5	4	3	2	1	0];12637;12637
Secondary motor area	layer 6b;['Secondary motor area	layer 6b'	'Secondary motor area'	'Somatomotor areas'	'Isocortex'	'Cortical plate'	'Cerebral cortex'	'Cerebrum'	'Basic cell groups and regions'	'root'];[11	8	6	5	4	3	2	1	0];101;101
Somatosensory areas;['Somatosensory areas'	'Isocortex'	'Cortical plate'	'Cerebral cortex'	'Cerebrum'	'Basic cell groups and regions'	'root'];[6	5	4	3	2	1	0];0;678076
Somatosensory areas	layer 1;['Somatosensory areas	layer 1'	'Somatosensory areas'	'Isocortex'	'Cortical plate'	'Cerebral cortex'	'Cerebrum'	'Basic cell groups and regions'	'root'];[11	6	5	4	3	2	1	0];0;0
Somatosensory areas	layer 2/3;['Somatosensory areas	layer 2/3'	'Somatosensory areas'	'Isocortex'	'Cortical plate'	'Cerebral cortex'	'Cerebrum'	'Basic cell groups and regions'	'root'];[11	6	5	4	3	2	1	0];0;0
Somatosensory areas	layer 4;['Somatosensory areas	layer 4'	'Somatosensory areas'	'Isocortex'	'Cortical plate'	'Cerebral cortex'	'Cerebrum'	'Basic cell groups and regions'	'root'];[11	6	5	4	3	2	1	0];0;0
Somatosensory areas	layer 5;['Somatosensory areas	layer 5'	'Somatosensory areas'	'Isocortex'	'Cortical plate'	'Cerebral cortex'	'Cerebrum'	'Basic cell groups and regions'	'root'];[11	6	5	4	3	2	1	0];0;0
Somatosensory areas	layer 6a;['Somatosensory areas	layer 6a'	'Somatosensory areas'	'Isocortex'	'Cortical plate'	'Cerebral cortex'	'Cerebrum'	'Basic cell groups and regions'	'root'];[11	6	5	4	3	2	1	0];0;0
Somatosensory areas	layer 6b;['Somatosensory areas	layer 6b'	'Somatosensory areas'	'Isocortex'	'Cortical plate'	'Cerebral cortex'	'Cerebrum'	'Basic cell groups and regions'	'root'];[11	6	5	4	3	2	1	0];0;0
Primary somatosensory area;['Primary somatosensory area'	'Somatosensory areas'	'Isocortex'	'Cortical plate'	'Cerebral cortex'	'Cerebrum'	'Basic cell groups and regions'	'root'];[8	6	5	4	3	2	1	0];0;427265
Primary somatosensory area	layer 1;['Primary somatosensory area	layer 1'	'Primary somatosensory area'	'Somatosensory areas'	'Isocortex'	'Cortical plate'	'Cerebral cortex'	'Cerebrum'	'Basic cell groups and regions'	'root'];[11	8	6	5	4	3	2	1	0];0;0
Primary somatosensory area	layer 2/3;['Primary somatosensory area	layer 2/3'	'Primary somatosensory area'	'Somatosensory areas'	'Isocortex'	'Cortical plate'	'Cerebral cortex'	'Cerebrum'	'Basic cell groups and regions'	'root'];[11	8	6	5	4	3	2	1	0];0;0
Primary somatosensory area	layer 4;['Primary somatosensory area	layer 4'	'Primary somatosensory area'	'Somatosensory areas'	'Isocortex'	'Cortical plate'	'Cerebral cortex'	'Cerebrum'	'Basic cell groups and regions'	'root'];[11	8	6	5	4	3	2	1	0];0;0
Primary somatosensory area	layer 5;['Primary somatosensory area	layer 5'	'Primary somatosensory area'	'Somatosensory areas'	'Isocortex'	'Cortical plate'	'Cerebral cortex'	'Cerebrum'	'Basic cell groups and regions'	'root'];[11	8	6	5	4	3	2	1	0];0;0
Primary somatosensory area	layer 6a;['Primary somatosensory area	layer 6a'	'Primary somatosensory area'	'Somatosensory areas'	'Isocortex'	'Cortical plate'	'Cerebral cortex'	'Cerebrum'	'Basic cell groups and regions'	'root'];[11	8	6	5	4	3	2	1	0];0;0
Primary somatosensory area	layer 6b;['Primary somatosensory area	layer 6b'	'Primary somatosensory area'	'Somatosensory areas'	'Isocortex'	'Cortical plate'	'Cerebral cortex'	'Cerebrum'	'Basic cell groups and regions'	'root'];[11	8	6	5	4	3	2	1	0];0;0
Primary somatosensory area	nose;['Primary somatosensory area	nose'	'Primary somatosensory area'	'Somatosensory areas'	'Isocortex'	'Cortical plate'	'Cerebral cortex'	'Cerebrum'	'Basic cell groups and regions'	'root'];[9	8	6	5	4	3	2	1	0];0;66123
Primary somatosensory area	nose	layer 1;['Primary somatosensory area	nose	layer 1'	'Primary somatosensory area	nose'	'Primary somatosensory area'	'Somatosensory areas'	'Isocortex'	'Cortical plate'	'Cerebral cortex'	'Cerebrum'	'Basic cell groups and regions'	'root'];[11	9	8	6	5	4	3	2	1	0];7765;7765
Primary somatosensory area	nose	layer 2/3;['Primary somatosensory area	nose	layer 2/3'	'Primary somatosensory area	nose'	'Primary somatosensory area'	'Somatosensory areas'	'Isocortex'	'Cortical plate'	'Cerebral cortex'	'Cerebrum'	'Basic cell groups and regions'	'root'];[11	9	8	6	5	4	3	2	1	0];28372;28372
Primary somatosensory area	nose	layer 4;['Primary somatosensory area	nose	layer 4'	'Primary somatosensory area	nose'	'Primary somatosensory area'	'Somatosensory areas'	'Isocortex'	'Cortical plate'	'Cerebral cortex'	'Cerebrum'	'Basic cell groups and regions'	'root'];[11	9	8	6	5	4	3	2	1	0];21185;21185
Primary somatosensory area	nose	layer 5;['Primary somatosensory area	nose	layer 5'	'Primary somatosensory area	nose'	'Primary somatosensory area'	'Somatosensory areas'	'Isocortex'	'Cortical plate'	'Cerebral cortex'	'Cerebrum'	'Basic cell groups and regions'	'root'];[11	9	8	6	5	4	3	2	1	0];5676;5676
Primary somatosensory area	nose	layer 6a;['Primary somatosensory area	nose	layer 6a'	'Primary somatosensory area	nose'	'Primary somatosensory area'	'Somatosensory areas'	'Isocortex'	'Cortical plate'	'Cerebral cortex'	'Cerebrum'	'Basic cell groups and regions'	'root'];[11	9	8	6	5	4	3	2	1	0];3094;3094
Primary somatosensory area	nose	layer 6b;['Primary somatosensory area	nose	layer 6b'	'Primary somatosensory area	nose'	'Primary somatosensory area'	'Somatosensory areas'	'Isocortex'	'Cortical plate'	'Cerebral cortex'	'Cerebrum'	'Basic cell groups and regions'	'root'];[11	9	8	6	5	4	3	2	1	0];31;31
Primary somatosensory area	barrel field;['Primary somatosensory area	barrel field'	'Primary somatosensory area'	'Somatosensory areas'	'Isocortex'	'Cortical plate'	'Cerebral cortex'	'Cerebrum'	'Basic cell groups and regions'	'root'];[9	8	6	5	4	3	2	1	0];0;139550
Primary somatosensory area	barrel field	layer 1;['Primary somatosensory area	barrel field	layer 1'	'Primary somatosensory area	barrel field'	'Primary somatosensory area'	'Somatosensory areas'	'Isocortex'	'Cortical plate'	'Cerebral cortex'	'Cerebrum'	'Basic cell groups and regions'	'root'];[11	9	8	6	5	4	3	2	1	0];11903;11903
Primary somatosensory area	barrel field	layer 2/3;['Primary somatosensory area	barrel field	layer 2/3'	'Primary somatosensory area	barrel field'	'Primary somatosensory area'	'Somatosensory areas'	'Isocortex'	'Cortical plate'	'Cerebral cortex'	'Cerebrum'	'Basic cell groups and regions'	'root'];[11	9	8	6	5	4	3	2	1	0];58671;58671
Primary somatosensory area	barrel field	layer 4;['Primary somatosensory area	barrel field	layer 4'	'Primary somatosensory area	barrel field'	'Primary somatosensory area'	'Somatosensory areas'	'Isocortex'	'Cortical plate'	'Cerebral cortex'	'Cerebrum'	'Basic cell groups and regions'	'root'];[11	9	8	6	5	4	3	2	1	0];45338;45338
Primary somatosensory area	barrel field	layer 5;['Primary somatosensory area	barrel field	layer 5'	'Primary somatosensory area	barrel field'	'Primary somatosensory area'	'Somatosensory areas'	'Isocortex'	'Cortical plate'	'Cerebral cortex'	'Cerebrum'	'Basic cell groups and regions'	'root'];[11	9	8	6	5	4	3	2	1	0];14177;14177
Primary somatosensory area	barrel field	layer 6a;['Primary somatosensory area	barrel field	layer 6a'	'Primary somatosensory area	barrel field'	'Primary somatosensory area'	'Somatosensory areas'	'Isocortex'	'Cortical plate'	'Cerebral cortex'	'Cerebrum'	'Basic cell groups and regions'	'root'];[11	9	8	6	5	4	3	2	1	0];9232;9232
Primary somatosensory area	barrel field	layer 6b;['Primary somatosensory area	barrel field	layer 6b'	'Primary somatosensory area	barrel field'	'Primary somatosensory area'	'Somatosensory areas'	'Isocortex'	'Cortical plate'	'Cerebral cortex'	'Cerebrum'	'Basic cell groups and regions'	'root'];[11	9	8	6	5	4	3	2	1	0];229;229
Rostrolateral lateral visual area;['Rostrolateral lateral visual area'	'Primary somatosensory area	barrel field'	'Primary somatosensory area'	'Somatosensory areas'	'Isocortex'	'Cortical plate'	'Cerebral cortex'	'Cerebrum'	'Basic cell groups and regions'	'root'];[10	9	8	6	5	4	3	2	1	0];0;0
Rostrolateral lateral visual area	layer 1;['Rostrolateral lateral visual area	layer 1'	'Rostrolateral lateral visual area'	'Primary somatosensory area	barrel field'	'Primary somatosensory area'	'Somatosensory areas'	'Isocortex'	'Cortical plate'	'Cerebral cortex'	'Cerebrum'	'Basic cell groups and regions'	'root'];[11	10	9	8	6	5	4	3	2	1	0];0;0
Rostrolateral lateral visual area	layer 2/3;['Rostrolateral lateral visual area	layer 2/3'	'Rostrolateral lateral visual area'	'Primary somatosensory area	barrel field'	'Primary somatosensory area'	'Somatosensory areas'	'Isocortex'	'Cortical plate'	'Cerebral cortex'	'Cerebrum'	'Basic cell groups and regions'	'root'];[11	10	9	8	6	5	4	3	2	1	0];0;0
Rostrolateral lateral visual area	layer 4;['Rostrolateral lateral visual area	layer 4'	'Rostrolateral lateral visual area'	'Primary somatosensory area	barrel field'	'Primary somatosensory area'	'Somatosensory areas'	'Isocortex'	'Cortical plate'	'Cerebral cortex'	'Cerebrum'	'Basic cell groups and regions'	'root'];[11	10	9	8	6	5	4	3	2	1	0];0;0
Rostrolateral lateral visual area	layer 5;['Rostrolateral lateral visual area	layer 5'	'Rostrolateral lateral visual area'	'Primary somatosensory area	barrel field'	'Primary somatosensory area'	'Somatosensory areas'	'Isocortex'	'Cortical plate'	'Cerebral cortex'	'Cerebrum'	'Basic cell groups and regions'	'root'];[11	10	9	8	6	5	4	3	2	1	0];0;0
Rostrolateral lateral visual area	layer 6a;['Rostrolateral lateral visual area	layer 6a'	'Rostrolateral lateral visual area'	'Primary somatosensory area	barrel field'	'Primary somatosensory area'	'Somatosensory areas'	'Isocortex'	'Cortical plate'	'Cerebral cortex'	'Cerebrum'	'Basic cell groups and regions'	'root'];[11	10	9	8	6	5	4	3	2	1	0];0;0
Rostrolateral lateral visual area	layer 6b;['Rostrolateral lateral visual area	layer 6b'	'Rostrolateral lateral visual area'	'Primary somatosensory area	barrel field'	'Primary somatosensory area'	'Somatosensory areas'	'Isocortex'	'Cortical plate'	'Cerebral cortex'	'Cerebrum'	'Basic cell groups and regions'	'root'];[11	10	9	8	6	5	4	3	2	1	0];0;0
Primary somatosensory area	lower limb;['Primary somatosensory area	lower limb'	'Primary somatosensory area'	'Somatosensory areas'	'Isocortex'	'Cortical plate'	'Cerebral cortex'	'Cerebrum'	'Basic cell groups and regions'	'root'];[9	8	6	5	4	3	2	1	0];0;45018
Primary somatosensory area	lower limb	layer 1;['Primary somatosensory area	lower limb	layer 1'	'Primary somatosensory area	lower limb'	'Primary somatosensory area'	'Somatosensory areas'	'Isocortex'	'Cortical plate'	'Cerebral cortex'	'Cerebrum'	'Basic cell groups and regions'	'root'];[11	9	8	6	5	4	3	2	1	0];2504;2504
Primary somatosensory area	lower limb	layer 2/3;['Primary somatosensory area	lower limb	layer 2/3'	'Primary somatosensory area	lower limb'	'Primary somatosensory area'	'Somatosensory areas'	'Isocortex'	'Cortical plate'	'Cerebral cortex'	'Cerebrum'	'Basic cell groups and regions'	'root'];[11	9	8	6	5	4	3	2	1	0];26027;26027
Primary somatosensory area	lower limb	layer 4;['Primary somatosensory area	lower limb	layer 4'	'Primary somatosensory area	lower limb'	'Primary somatosensory area'	'Somatosensory areas'	'Isocortex'	'Cortical plate'	'Cerebral cortex'	'Cerebrum'	'Basic cell groups and regions'	'root'];[11	9	8	6	5	4	3	2	1	0];7158;7158
Primary somatosensory area	lower limb	layer 5;['Primary somatosensory area	lower limb	layer 5'	'Primary somatosensory area	lower limb'	'Primary somatosensory area'	'Somatosensory areas'	'Isocortex'	'Cortical plate'	'Cerebral cortex'	'Cerebrum'	'Basic cell groups and regions'	'root'];[11	9	8	6	5	4	3	2	1	0];5914;5914
Primary somatosensory area	lower limb	layer 6a;['Primary somatosensory area	lower limb	layer 6a'	'Primary somatosensory area	lower limb'	'Primary somatosensory area'	'Somatosensory areas'	'Isocortex'	'Cortical plate'	'Cerebral cortex'	'Cerebrum'	'Basic cell groups and regions'	'root'];[11	9	8	6	5	4	3	2	1	0];3296;3296
Primary somatosensory area	lower limb	layer 6b;['Primary somatosensory area	lower limb	layer 6b'	'Primary somatosensory area	lower limb'	'Primary somatosensory area'	'Somatosensory areas'	'Isocortex'	'Cortical plate'	'Cerebral cortex'	'Cerebrum'	'Basic cell groups and regions'	'root'];[11	9	8	6	5	4	3	2	1	0];119;119
Primary somatosensory area	mouth;['Primary somatosensory area	mouth'	'Primary somatosensory area'	'Somatosensory areas'	'Isocortex'	'Cortical plate'	'Cerebral cortex'	'Cerebrum'	'Basic cell groups and regions'	'root'];[9	8	6	5	4	3	2	1	0];0;95698
Primary somatosensory area	mouth	layer 1;['Primary somatosensory area	mouth	layer 1'	'Primary somatosensory area	mouth'	'Primary somatosensory area'	'Somatosensory areas'	'Isocortex'	'Cortical plate'	'Cerebral cortex'	'Cerebrum'	'Basic cell groups and regions'	'root'];[11	9	8	6	5	4	3	2	1	0];9695;9695
Primary somatosensory area	mouth	layer 2/3;['Primary somatosensory area	mouth	layer 2/3'	'Primary somatosensory area	mouth'	'Primary somatosensory area'	'Somatosensory areas'	'Isocortex'	'Cortical plate'	'Cerebral cortex'	'Cerebrum'	'Basic cell groups and regions'	'root'];[11	9	8	6	5	4	3	2	1	0];63247;63247
Primary somatosensory area	mouth	layer 4;['Primary somatosensory area	mouth	layer 4'	'Primary somatosensory area	mouth'	'Primary somatosensory area'	'Somatosensory areas'	'Isocortex'	'Cortical plate'	'Cerebral cortex'	'Cerebrum'	'Basic cell groups and regions'	'root'];[11	9	8	6	5	4	3	2	1	0];15698;15698
Primary somatosensory area	mouth	layer 5;['Primary somatosensory area	mouth	layer 5'	'Primary somatosensory area	mouth'	'Primary somatosensory area'	'Somatosensory areas'	'Isocortex'	'Cortical plate'	'Cerebral cortex'	'Cerebrum'	'Basic cell groups and regions'	'root'];[11	9	8	6	5	4	3	2	1	0];4878;4878
Primary somatosensory area	mouth	layer 6a;['Primary somatosensory area	mouth	layer 6a'	'Primary somatosensory area	mouth'	'Primary somatosensory area'	'Somatosensory areas'	'Isocortex'	'Cortical plate'	'Cerebral cortex'	'Cerebrum'	'Basic cell groups and regions'	'root'];[11	9	8	6	5	4	3	2	1	0];2139;2139
Primary somatosensory area	mouth	layer 6b;['Primary somatosensory area	mouth	layer 6b'	'Primary somatosensory area	mouth'	'Primary somatosensory area'	'Somatosensory areas'	'Isocortex'	'Cortical plate'	'Cerebral cortex'	'Cerebrum'	'Basic cell groups and regions'	'root'];[11	9	8	6	5	4	3	2	1	0];41;41
Primary somatosensory area	upper limb;['Primary somatosensory area	upper limb'	'Primary somatosensory area'	'Somatosensory areas'	'Isocortex'	'Cortical plate'	'Cerebral cortex'	'Cerebrum'	'Basic cell groups and regions'	'root'];[9	8	6	5	4	3	2	1	0];0;50691
Primary somatosensory area	upper limb	layer 1;['Primary somatosensory area	upper limb	layer 1'	'Primary somatosensory area	upper limb'	'Primary somatosensory area'	'Somatosensory areas'	'Isocortex'	'Cortical plate'	'Cerebral cortex'	'Cerebrum'	'Basic cell groups and regions'	'root'];[11	9	8	6	5	4	3	2	1	0];3175;3175
Primary somatosensory area	upper limb	layer 2/3;['Primary somatosensory area	upper limb	layer 2/3'	'Primary somatosensory area	upper limb'	'Primary somatosensory area'	'Somatosensory areas'	'Isocortex'	'Cortical plate'	'Cerebral cortex'	'Cerebrum'	'Basic cell groups and regions'	'root'];[11	9	8	6	5	4	3	2	1	0];38436;38436
Primary somatosensory area	upper limb	layer 4;['Primary somatosensory area	upper limb	layer 4'	'Primary somatosensory area	upper limb'	'Primary somatosensory area'	'Somatosensory areas'	'Isocortex'	'Cortical plate'	'Cerebral cortex'	'Cerebrum'	'Basic cell groups and regions'	'root'];[11	9	8	6	5	4	3	2	1	0];5619;5619
Primary somatosensory area	upper limb	layer 5;['Primary somatosensory area	upper limb	layer 5'	'Primary somatosensory area	upper limb'	'Primary somatosensory area'	'Somatosensory areas'	'Isocortex'	'Cortical plate'	'Cerebral cortex'	'Cerebrum'	'Basic cell groups and regions'	'root'];[11	9	8	6	5	4	3	2	1	0];2049;2049
Primary somatosensory area	upper limb	layer 6a;['Primary somatosensory area	upper limb	layer 6a'	'Primary somatosensory area	upper limb'	'Primary somatosensory area'	'Somatosensory areas'	'Isocortex'	'Cortical plate'	'Cerebral cortex'	'Cerebrum'	'Basic cell groups and regions'	'root'];[11	9	8	6	5	4	3	2	1	0];1350;1350
Primary somatosensory area	upper limb	layer 6b;['Primary somatosensory area	upper limb	layer 6b'	'Primary somatosensory area	upper limb'	'Primary somatosensory area'	'Somatosensory areas'	'Isocortex'	'Cortical plate'	'Cerebral cortex'	'Cerebrum'	'Basic cell groups and regions'	'root'];[11	9	8	6	5	4	3	2	1	0];62;62
Primary somatosensory area	trunk;['Primary somatosensory area	trunk'	'Primary somatosensory area'	'Somatosensory areas'	'Isocortex'	'Cortical plate'	'Cerebral cortex'	'Cerebrum'	'Basic cell groups and regions'	'root'];[9	8	6	5	4	3	2	1	0];0;30185
Primary somatosensory area	trunk	layer 1;['Primary somatosensory area	trunk	layer 1'	'Primary somatosensory area	trunk'	'Primary somatosensory area'	'Somatosensory areas'	'Isocortex'	'Cortical plate'	'Cerebral cortex'	'Cerebrum'	'Basic cell groups and regions'	'root'];[11	9	8	6	5	4	3	2	1	0];2464;2464
Primary somatosensory area	trunk	layer 2/3;['Primary somatosensory area	trunk	layer 2/3'	'Primary somatosensory area	trunk'	'Primary somatosensory area'	'Somatosensory areas'	'Isocortex'	'Cortical plate'	'Cerebral cortex'	'Cerebrum'	'Basic cell groups and regions'	'root'];[11	9	8	6	5	4	3	2	1	0];15054;15054
Primary somatosensory area	trunk	layer 4;['Primary somatosensory area	trunk	layer 4'	'Primary somatosensory area	trunk'	'Primary somatosensory area'	'Somatosensory areas'	'Isocortex'	'Cortical plate'	'Cerebral cortex'	'Cerebrum'	'Basic cell groups and regions'	'root'];[11	9	8	6	5	4	3	2	1	0];5625;5625
Primary somatosensory area	trunk	layer 5;['Primary somatosensory area	trunk	layer 5'	'Primary somatosensory area	trunk'	'Primary somatosensory area'	'Somatosensory areas'	'Isocortex'	'Cortical plate'	'Cerebral cortex'	'Cerebrum'	'Basic cell groups and regions'	'root'];[11	9	8	6	5	4	3	2	1	0];5348;5348
Primary somatosensory area	trunk	layer 6a;['Primary somatosensory area	trunk	layer 6a'	'Primary somatosensory area	trunk'	'Primary somatosensory area'	'Somatosensory areas'	'Isocortex'	'Cortical plate'	'Cerebral cortex'	'Cerebrum'	'Basic cell groups and regions'	'root'];[11	9	8	6	5	4	3	2	1	0];1563;1563
Primary somatosensory area	trunk	layer 6b;['Primary somatosensory area	trunk	layer 6b'	'Primary somatosensory area	trunk'	'Primary somatosensory area'	'Somatosensory areas'	'Isocortex'	'Cortical plate'	'Cerebral cortex'	'Cerebrum'	'Basic cell groups and regions'	'root'];[11	9	8	6	5	4	3	2	1	0];131;131
Primary somatosensory area	unassigned;['Primary somatosensory area	unassigned'	'Primary somatosensory area'	'Somatosensory areas'	'Isocortex'	'Cortical plate'	'Cerebral cortex'	'Cerebrum'	'Basic cell groups and regions'	'root'];[9	8	6	5	4	3	2	1	0];0;0
Primary somatosensory area	unassigned	layer 1;['Primary somatosensory area	unassigned	layer 1'	'Primary somatosensory area	unassigned'	'Primary somatosensory area'	'Somatosensory areas'	'Isocortex'	'Cortical plate'	'Cerebral cortex'	'Cerebrum'	'Basic cell groups and regions'	'root'];[11	9	8	6	5	4	3	2	1	0];0;0
Primary somatosensory area	unassigned	layer 2/3;['Primary somatosensory area	unassigned	layer 2/3'	'Primary somatosensory area	unassigned'	'Primary somatosensory area'	'Somatosensory areas'	'Isocortex'	'Cortical plate'	'Cerebral cortex'	'Cerebrum'	'Basic cell groups and regions'	'root'];[11	9	8	6	5	4	3	2	1	0];0;0
Primary somatosensory area	unassigned	layer 4;['Primary somatosensory area	unassigned	layer 4'	'Primary somatosensory area	unassigned'	'Primary somatosensory area'	'Somatosensory areas'	'Isocortex'	'Cortical plate'	'Cerebral cortex'	'Cerebrum'	'Basic cell groups and regions'	'root'];[11	9	8	6	5	4	3	2	1	0];0;0
Primary somatosensory area	unassigned	layer 5;['Primary somatosensory area	unassigned	layer 5'	'Primary somatosensory area	unassigned'	'Primary somatosensory area'	'Somatosensory areas'	'Isocortex'	'Cortical plate'	'Cerebral cortex'	'Cerebrum'	'Basic cell groups and regions'	'root'];[11	9	8	6	5	4	3	2	1	0];0;0
Primary somatosensory area	unassigned	layer 6a;['Primary somatosensory area	unassigned	layer 6a'	'Primary somatosensory area	unassigned'	'Primary somatosensory area'	'Somatosensory areas'	'Isocortex'	'Cortical plate'	'Cerebral cortex'	'Cerebrum'	'Basic cell groups and regions'	'root'];[11	9	8	6	5	4	3	2	1	0];0;0
Primary somatosensory area	unassigned	layer 6b;['Primary somatosensory area	unassigned	layer 6b'	'Primary somatosensory area	unassigned'	'Primary somatosensory area'	'Somatosensory areas'	'Isocortex'	'Cortical plate'	'Cerebral cortex'	'Cerebrum'	'Basic cell groups and regions'	'root'];[11	9	8	6	5	4	3	2	1	0];0;0
Supplemental somatosensory area;['Supplemental somatosensory area'	'Somatosensory areas'	'Isocortex'	'Cortical plate'	'Cerebral cortex'	'Cerebrum'	'Basic cell groups and regions'	'root'];[8	6	5	4	3	2	1	0];0;250811
Supplemental somatosensory area	layer 1;['Supplemental somatosensory area	layer 1'	'Supplemental somatosensory area'	'Somatosensory areas'	'Isocortex'	'Cortical plate'	'Cerebral cortex'	'Cerebrum'	'Basic cell groups and regions'	'root'];[11	8	6	5	4	3	2	1	0];26931;26931
Supplemental somatosensory area	layer 2/3;['Supplemental somatosensory area	layer 2/3'	'Supplemental somatosensory area'	'Somatosensory areas'	'Isocortex'	'Cortical plate'	'Cerebral cortex'	'Cerebrum'	'Basic cell groups and regions'	'root'];[11	8	6	5	4	3	2	1	0];80554;80554
Supplemental somatosensory area	layer 4;['Supplemental somatosensory area	layer 4'	'Supplemental somatosensory area'	'Somatosensory areas'	'Isocortex'	'Cortical plate'	'Cerebral cortex'	'Cerebrum'	'Basic cell groups and regions'	'root'];[11	8	6	5	4	3	2	1	0];58940;58940
Supplemental somatosensory area	layer 5;['Supplemental somatosensory area	layer 5'	'Supplemental somatosensory area'	'Somatosensory areas'	'Isocortex'	'Cortical plate'	'Cerebral cortex'	'Cerebrum'	'Basic cell groups and regions'	'root'];[11	8	6	5	4	3	2	1	0];45284;45284
Supplemental somatosensory area	layer 6a;['Supplemental somatosensory area	layer 6a'	'Supplemental somatosensory area'	'Somatosensory areas'	'Isocortex'	'Cortical plate'	'Cerebral cortex'	'Cerebrum'	'Basic cell groups and regions'	'root'];[11	8	6	5	4	3	2	1	0];37693;37693
Supplemental somatosensory area	layer 6b;['Supplemental somatosensory area	layer 6b'	'Supplemental somatosensory area'	'Somatosensory areas'	'Isocortex'	'Cortical plate'	'Cerebral cortex'	'Cerebrum'	'Basic cell groups and regions'	'root'];[11	8	6	5	4	3	2	1	0];1409;1409
Gustatory areas;['Gustatory areas'	'Isocortex'	'Cortical plate'	'Cerebral cortex'	'Cerebrum'	'Basic cell groups and regions'	'root'];[6	5	4	3	2	1	0];0;39715
Gustatory areas	layer 1;['Gustatory areas	layer 1'	'Gustatory areas'	'Isocortex'	'Cortical plate'	'Cerebral cortex'	'Cerebrum'	'Basic cell groups and regions'	'root'];[11	6	5	4	3	2	1	0];3973;3973
Gustatory areas	layer 2/3;['Gustatory areas	layer 2/3'	'Gustatory areas'	'Isocortex'	'Cortical plate'	'Cerebral cortex'	'Cerebrum'	'Basic cell groups and regions'	'root'];[11	6	5	4	3	2	1	0];13550;13550
Gustatory areas	layer 4;['Gustatory areas	layer 4'	'Gustatory areas'	'Isocortex'	'Cortical plate'	'Cerebral cortex'	'Cerebrum'	'Basic cell groups and regions'	'root'];[11	6	5	4	3	2	1	0];7793;7793
Gustatory areas	layer 5;['Gustatory areas	layer 5'	'Gustatory areas'	'Isocortex'	'Cortical plate'	'Cerebral cortex'	'Cerebrum'	'Basic cell groups and regions'	'root'];[11	6	5	4	3	2	1	0];8546;8546
Gustatory areas	layer 6a;['Gustatory areas	layer 6a'	'Gustatory areas'	'Isocortex'	'Cortical plate'	'Cerebral cortex'	'Cerebrum'	'Basic cell groups and regions'	'root'];[11	6	5	4	3	2	1	0];5673;5673
Gustatory areas	layer 6b;['Gustatory areas	layer 6b'	'Gustatory areas'	'Isocortex'	'Cortical plate'	'Cerebral cortex'	'Cerebrum'	'Basic cell groups and regions'	'root'];[11	6	5	4	3	2	1	0];180;180
Visceral area;['Visceral area'	'Isocortex'	'Cortical plate'	'Cerebral cortex'	'Cerebrum'	'Basic cell groups and regions'	'root'];[8	5	4	3	2	1	0];0;54557
Visceral area	layer 1;['Visceral area	layer 1'	'Visceral area'	'Isocortex'	'Cortical plate'	'Cerebral cortex'	'Cerebrum'	'Basic cell groups and regions'	'root'];[11	8	5	4	3	2	1	0];6225;6225
Visceral area	layer 2/3;['Visceral area	layer 2/3'	'Visceral area'	'Isocortex'	'Cortical plate'	'Cerebral cortex'	'Cerebrum'	'Basic cell groups and regions'	'root'];[11	8	5	4	3	2	1	0];14344;14344
Visceral area	layer 4;['Visceral area	layer 4'	'Visceral area'	'Isocortex'	'Cortical plate'	'Cerebral cortex'	'Cerebrum'	'Basic cell groups and regions'	'root'];[11	8	5	4	3	2	1	0];9254;9254
Visceral area	layer 5;['Visceral area	layer 5'	'Visceral area'	'Isocortex'	'Cortical plate'	'Cerebral cortex'	'Cerebrum'	'Basic cell groups and regions'	'root'];[11	8	5	4	3	2	1	0];14242;14242
Visceral area	layer 6a;['Visceral area	layer 6a'	'Visceral area'	'Isocortex'	'Cortical plate'	'Cerebral cortex'	'Cerebrum'	'Basic cell groups and regions'	'root'];[11	8	5	4	3	2	1	0];9939;9939
Visceral area	layer 6b;['Visceral area	layer 6b'	'Visceral area'	'Isocortex'	'Cortical plate'	'Cerebral cortex'	'Cerebrum'	'Basic cell groups and regions'	'root'];[11	8	5	4	3	2	1	0];553;553
Auditory areas;['Auditory areas'	'Isocortex'	'Cortical plate'	'Cerebral cortex'	'Cerebrum'	'Basic cell groups and regions'	'root'];[6	5	4	3	2	1	0];0;89689
Dorsal auditory area;['Dorsal auditory area'	'Auditory areas'	'Isocortex'	'Cortical plate'	'Cerebral cortex'	'Cerebrum'	'Basic cell groups and regions'	'root'];[8	6	5	4	3	2	1	0];0;23596
Dorsal auditory area	layer 1;['Dorsal auditory area	layer 1'	'Dorsal auditory area'	'Auditory areas'	'Isocortex'	'Cortical plate'	'Cerebral cortex'	'Cerebrum'	'Basic cell groups and regions'	'root'];[11	8	6	5	4	3	2	1	0];2233;2233
Dorsal auditory area	layer 2/3;['Dorsal auditory area	layer 2/3'	'Dorsal auditory area'	'Auditory areas'	'Isocortex'	'Cortical plate'	'Cerebral cortex'	'Cerebrum'	'Basic cell groups and regions'	'root'];[11	8	6	5	4	3	2	1	0];7943;7943
Dorsal auditory area	layer 4;['Dorsal auditory area	layer 4'	'Dorsal auditory area'	'Auditory areas'	'Isocortex'	'Cortical plate'	'Cerebral cortex'	'Cerebrum'	'Basic cell groups and regions'	'root'];[11	8	6	5	4	3	2	1	0];4755;4755
Dorsal auditory area	layer 5;['Dorsal auditory area	layer 5'	'Dorsal auditory area'	'Auditory areas'	'Isocortex'	'Cortical plate'	'Cerebral cortex'	'Cerebrum'	'Basic cell groups and regions'	'root'];[11	8	6	5	4	3	2	1	0];5257;5257
Dorsal auditory area	layer 6a;['Dorsal auditory area	layer 6a'	'Dorsal auditory area'	'Auditory areas'	'Isocortex'	'Cortical plate'	'Cerebral cortex'	'Cerebrum'	'Basic cell groups and regions'	'root'];[11	8	6	5	4	3	2	1	0];3157;3157
Dorsal auditory area	layer 6b;['Dorsal auditory area	layer 6b'	'Dorsal auditory area'	'Auditory areas'	'Isocortex'	'Cortical plate'	'Cerebral cortex'	'Cerebrum'	'Basic cell groups and regions'	'root'];[11	8	6	5	4	3	2	1	0];251;251
Laterolateral anterior visual area;['Laterolateral anterior visual area'	'Dorsal auditory area'	'Auditory areas'	'Isocortex'	'Cortical plate'	'Cerebral cortex'	'Cerebrum'	'Basic cell groups and regions'	'root'];[10	8	6	5	4	3	2	1	0];0;0
Laterolateral anterior visual area	layer 1;['Laterolateral anterior visual area	layer 1'	'Laterolateral anterior visual area'	'Dorsal auditory area'	'Auditory areas'	'Isocortex'	'Cortical plate'	'Cerebral cortex'	'Cerebrum'	'Basic cell groups and regions'	'root'];[11	10	8	6	5	4	3	2	1	0];0;0
Laterolateral anterior visual area	layer 2/3;['Laterolateral anterior visual area	layer 2/3'	'Laterolateral anterior visual area'	'Dorsal auditory area'	'Auditory areas'	'Isocortex'	'Cortical plate'	'Cerebral cortex'	'Cerebrum'	'Basic cell groups and regions'	'root'];[11	10	8	6	5	4	3	2	1	0];0;0
Laterolateral anterior visual area	layer 4;['Laterolateral anterior visual area	layer 4'	'Laterolateral anterior visual area'	'Dorsal auditory area'	'Auditory areas'	'Isocortex'	'Cortical plate'	'Cerebral cortex'	'Cerebrum'	'Basic cell groups and regions'	'root'];[11	10	8	6	5	4	3	2	1	0];0;0
Laterolateral anterior visual area	layer 5;['Laterolateral anterior visual area	layer 5'	'Laterolateral anterior visual area'	'Dorsal auditory area'	'Auditory areas'	'Isocortex'	'Cortical plate'	'Cerebral cortex'	'Cerebrum'	'Basic cell groups and regions'	'root'];[11	10	8	6	5	4	3	2	1	0];0;0
Laterolateral anterior visual area	layer 6a;['Laterolateral anterior visual area	layer 6a'	'Laterolateral anterior visual area'	'Dorsal auditory area'	'Auditory areas'	'Isocortex'	'Cortical plate'	'Cerebral cortex'	'Cerebrum'	'Basic cell groups and regions'	'root'];[11	10	8	6	5	4	3	2	1	0];0;0
Laterolateral anterior visual area	layer 6b;['Laterolateral anterior visual area	layer 6b'	'Laterolateral anterior visual area'	'Dorsal auditory area'	'Auditory areas'	'Isocortex'	'Cortical plate'	'Cerebral cortex'	'Cerebrum'	'Basic cell groups and regions'	'root'];[11	10	8	6	5	4	3	2	1	0];0;0
Primary auditory area;['Primary auditory area'	'Auditory areas'	'Isocortex'	'Cortical plate'	'Cerebral cortex'	'Cerebrum'	'Basic cell groups and regions'	'root'];[8	6	5	4	3	2	1	0];0;29649
Primary auditory area	layer 1;['Primary auditory area	layer 1'	'Primary auditory area'	'Auditory areas'	'Isocortex'	'Cortical plate'	'Cerebral cortex'	'Cerebrum'	'Basic cell groups and regions'	'root'];[11	8	6	5	4	3	2	1	0];3524;3524
Primary auditory area	layer 2/3;['Primary auditory area	layer 2/3'	'Primary auditory area'	'Auditory areas'	'Isocortex'	'Cortical plate'	'Cerebral cortex'	'Cerebrum'	'Basic cell groups and regions'	'root'];[11	8	6	5	4	3	2	1	0];7751;7751
Primary auditory area	layer 4;['Primary auditory area	layer 4'	'Primary auditory area'	'Auditory areas'	'Isocortex'	'Cortical plate'	'Cerebral cortex'	'Cerebrum'	'Basic cell groups and regions'	'root'];[11	8	6	5	4	3	2	1	0];7297;7297
Primary auditory area	layer 5;['Primary auditory area	layer 5'	'Primary auditory area'	'Auditory areas'	'Isocortex'	'Cortical plate'	'Cerebral cortex'	'Cerebrum'	'Basic cell groups and regions'	'root'];[11	8	6	5	4	3	2	1	0];8317;8317
Primary auditory area	layer 6a;['Primary auditory area	layer 6a'	'Primary auditory area'	'Auditory areas'	'Isocortex'	'Cortical plate'	'Cerebral cortex'	'Cerebrum'	'Basic cell groups and regions'	'root'];[11	8	6	5	4	3	2	1	0];2324;2324
Primary auditory area	layer 6b;['Primary auditory area	layer 6b'	'Primary auditory area'	'Auditory areas'	'Isocortex'	'Cortical plate'	'Cerebral cortex'	'Cerebrum'	'Basic cell groups and regions'	'root'];[11	8	6	5	4	3	2	1	0];436;436
Posterior auditory area;['Posterior auditory area'	'Auditory areas'	'Isocortex'	'Cortical plate'	'Cerebral cortex'	'Cerebrum'	'Basic cell groups and regions'	'root'];[8	6	5	4	3	2	1	0];0;6048
Posterior auditory area	layer 1;['Posterior auditory area	layer 1'	'Posterior auditory area'	'Auditory areas'	'Isocortex'	'Cortical plate'	'Cerebral cortex'	'Cerebrum'	'Basic cell groups and regions'	'root'];[11	8	6	5	4	3	2	1	0];646;646
Posterior auditory area	layer 2/3;['Posterior auditory area	layer 2/3'	'Posterior auditory area'	'Auditory areas'	'Isocortex'	'Cortical plate'	'Cerebral cortex'	'Cerebrum'	'Basic cell groups and regions'	'root'];[11	8	6	5	4	3	2	1	0];1499;1499
Posterior auditory area	layer 4;['Posterior auditory area	layer 4'	'Posterior auditory area'	'Auditory areas'	'Isocortex'	'Cortical plate'	'Cerebral cortex'	'Cerebrum'	'Basic cell groups and regions'	'root'];[11	8	6	5	4	3	2	1	0];1695;1695
Posterior auditory area	layer 5;['Posterior auditory area	layer 5'	'Posterior auditory area'	'Auditory areas'	'Isocortex'	'Cortical plate'	'Cerebral cortex'	'Cerebrum'	'Basic cell groups and regions'	'root'];[11	8	6	5	4	3	2	1	0];1644;1644
Posterior auditory area	layer 6a;['Posterior auditory area	layer 6a'	'Posterior auditory area'	'Auditory areas'	'Isocortex'	'Cortical plate'	'Cerebral cortex'	'Cerebrum'	'Basic cell groups and regions'	'root'];[11	8	6	5	4	3	2	1	0];434;434
Posterior auditory area	layer 6b;['Posterior auditory area	layer 6b'	'Posterior auditory area'	'Auditory areas'	'Isocortex'	'Cortical plate'	'Cerebral cortex'	'Cerebrum'	'Basic cell groups and regions'	'root'];[11	8	6	5	4	3	2	1	0];130;130
Ventral auditory area;['Ventral auditory area'	'Auditory areas'	'Isocortex'	'Cortical plate'	'Cerebral cortex'	'Cerebrum'	'Basic cell groups and regions'	'root'];[8	6	5	4	3	2	1	0];0;30396
Ventral auditory area	layer 1;['Ventral auditory area	layer 1'	'Ventral auditory area'	'Auditory areas'	'Isocortex'	'Cortical plate'	'Cerebral cortex'	'Cerebrum'	'Basic cell groups and regions'	'root'];[11	8	6	5	4	3	2	1	0];3430;3430
Ventral auditory area	layer 2/3;['Ventral auditory area	layer 2/3'	'Ventral auditory area'	'Auditory areas'	'Isocortex'	'Cortical plate'	'Cerebral cortex'	'Cerebrum'	'Basic cell groups and regions'	'root'];[11	8	6	5	4	3	2	1	0];6479;6479
Ventral auditory area	layer 4;['Ventral auditory area	layer 4'	'Ventral auditory area'	'Auditory areas'	'Isocortex'	'Cortical plate'	'Cerebral cortex'	'Cerebrum'	'Basic cell groups and regions'	'root'];[11	8	6	5	4	3	2	1	0];6919;6919
Ventral auditory area	layer 5;['Ventral auditory area	layer 5'	'Ventral auditory area'	'Auditory areas'	'Isocortex'	'Cortical plate'	'Cerebral cortex'	'Cerebrum'	'Basic cell groups and regions'	'root'];[11	8	6	5	4	3	2	1	0];9624;9624
Ventral auditory area	layer 6a;['Ventral auditory area	layer 6a'	'Ventral auditory area'	'Auditory areas'	'Isocortex'	'Cortical plate'	'Cerebral cortex'	'Cerebrum'	'Basic cell groups and regions'	'root'];[11	8	6	5	4	3	2	1	0];3456;3456
Ventral auditory area	layer 6b;['Ventral auditory area	layer 6b'	'Ventral auditory area'	'Auditory areas'	'Isocortex'	'Cortical plate'	'Cerebral cortex'	'Cerebrum'	'Basic cell groups and regions'	'root'];[11	8	6	5	4	3	2	1	0];488;488
Visual areas;['Visual areas'	'Isocortex'	'Cortical plate'	'Cerebral cortex'	'Cerebrum'	'Basic cell groups and regions'	'root'];[6	5	4	3	2	1	0];0;158588
Visual areas	layer 1;['Visual areas	layer 1'	'Visual areas'	'Isocortex'	'Cortical plate'	'Cerebral cortex'	'Cerebrum'	'Basic cell groups and regions'	'root'];[11	6	5	4	3	2	1	0];0;0
Visual areas	layer 2/3;['Visual areas	layer 2/3'	'Visual areas'	'Isocortex'	'Cortical plate'	'Cerebral cortex'	'Cerebrum'	'Basic cell groups and regions'	'root'];[11	6	5	4	3	2	1	0];0;0
Visual areas	layer 4;['Visual areas	layer 4'	'Visual areas'	'Isocortex'	'Cortical plate'	'Cerebral cortex'	'Cerebrum'	'Basic cell groups and regions'	'root'];[11	6	5	4	3	2	1	0];0;0
Visual areas	layer 5;['Visual areas	layer 5'	'Visual areas'	'Isocortex'	'Cortical plate'	'Cerebral cortex'	'Cerebrum'	'Basic cell groups and regions'	'root'];[11	6	5	4	3	2	1	0];0;0
Visual areas	layer 6a;['Visual areas	layer 6a'	'Visual areas'	'Isocortex'	'Cortical plate'	'Cerebral cortex'	'Cerebrum'	'Basic cell groups and regions'	'root'];[11	6	5	4	3	2	1	0];0;0
Visual areas	layer 6b;['Visual areas	layer 6b'	'Visual areas'	'Isocortex'	'Cortical plate'	'Cerebral cortex'	'Cerebrum'	'Basic cell groups and regions'	'root'];[11	6	5	4	3	2	1	0];0;0
Anterolateral visual area;['Anterolateral visual area'	'Visual areas'	'Isocortex'	'Cortical plate'	'Cerebral cortex'	'Cerebrum'	'Basic cell groups and regions'	'root'];[8	6	5	4	3	2	1	0];0;7290
Anterolateral visual area	layer 1;['Anterolateral visual area	layer 1'	'Anterolateral visual area'	'Visual areas'	'Isocortex'	'Cortical plate'	'Cerebral cortex'	'Cerebrum'	'Basic cell groups and regions'	'root'];[11	8	6	5	4	3	2	1	0];466;466
Anterolateral visual area	layer 2/3;['Anterolateral visual area	layer 2/3'	'Anterolateral visual area'	'Visual areas'	'Isocortex'	'Cortical plate'	'Cerebral cortex'	'Cerebrum'	'Basic cell groups and regions'	'root'];[11	8	6	5	4	3	2	1	0];3556;3556
Anterolateral visual area	layer 4;['Anterolateral visual area	layer 4'	'Anterolateral visual area'	'Visual areas'	'Isocortex'	'Cortical plate'	'Cerebral cortex'	'Cerebrum'	'Basic cell groups and regions'	'root'];[11	8	6	5	4	3	2	1	0];2117;2117
Anterolateral visual area	layer 5;['Anterolateral visual area	layer 5'	'Anterolateral visual area'	'Visual areas'	'Isocortex'	'Cortical plate'	'Cerebral cortex'	'Cerebrum'	'Basic cell groups and regions'	'root'];[11	8	6	5	4	3	2	1	0];1025;1025
Anterolateral visual area	layer 6a;['Anterolateral visual area	layer 6a'	'Anterolateral visual area'	'Visual areas'	'Isocortex'	'Cortical plate'	'Cerebral cortex'	'Cerebrum'	'Basic cell groups and regions'	'root'];[11	8	6	5	4	3	2	1	0];118;118
Anterolateral visual area	layer 6b;['Anterolateral visual area	layer 6b'	'Anterolateral visual area'	'Visual areas'	'Isocortex'	'Cortical plate'	'Cerebral cortex'	'Cerebrum'	'Basic cell groups and regions'	'root'];[11	8	6	5	4	3	2	1	0];8;8
Anteromedial visual area;['Anteromedial visual area'	'Visual areas'	'Isocortex'	'Cortical plate'	'Cerebral cortex'	'Cerebrum'	'Basic cell groups and regions'	'root'];[8	6	5	4	3	2	1	0];0;8660
Anteromedial visual area	layer 1;['Anteromedial visual area	layer 1'	'Anteromedial visual area'	'Visual areas'	'Isocortex'	'Cortical plate'	'Cerebral cortex'	'Cerebrum'	'Basic cell groups and regions'	'root'];[11	8	6	5	4	3	2	1	0];758;758
Anteromedial visual area	layer 2/3;['Anteromedial visual area	layer 2/3'	'Anteromedial visual area'	'Visual areas'	'Isocortex'	'Cortical plate'	'Cerebral cortex'	'Cerebrum'	'Basic cell groups and regions'	'root'];[11	8	6	5	4	3	2	1	0];4879;4879
Anteromedial visual area	layer 4;['Anteromedial visual area	layer 4'	'Anteromedial visual area'	'Visual areas'	'Isocortex'	'Cortical plate'	'Cerebral cortex'	'Cerebrum'	'Basic cell groups and regions'	'root'];[11	8	6	5	4	3	2	1	0];1225;1225
Anteromedial visual area	layer 5;['Anteromedial visual area	layer 5'	'Anteromedial visual area'	'Visual areas'	'Isocortex'	'Cortical plate'	'Cerebral cortex'	'Cerebrum'	'Basic cell groups and regions'	'root'];[11	8	6	5	4	3	2	1	0];1500;1500
Anteromedial visual area	layer 6a;['Anteromedial visual area	layer 6a'	'Anteromedial visual area'	'Visual areas'	'Isocortex'	'Cortical plate'	'Cerebral cortex'	'Cerebrum'	'Basic cell groups and regions'	'root'];[11	8	6	5	4	3	2	1	0];265;265
Anteromedial visual area	layer 6b;['Anteromedial visual area	layer 6b'	'Anteromedial visual area'	'Visual areas'	'Isocortex'	'Cortical plate'	'Cerebral cortex'	'Cerebrum'	'Basic cell groups and regions'	'root'];[11	8	6	5	4	3	2	1	0];33;33
Lateral visual area;['Lateral visual area'	'Visual areas'	'Isocortex'	'Cortical plate'	'Cerebral cortex'	'Cerebrum'	'Basic cell groups and regions'	'root'];[8	6	5	4	3	2	1	0];0;19766
Lateral visual area	layer 1;['Lateral visual area	layer 1'	'Lateral visual area'	'Visual areas'	'Isocortex'	'Cortical plate'	'Cerebral cortex'	'Cerebrum'	'Basic cell groups and regions'	'root'];[11	8	6	5	4	3	2	1	0];2516;2516
Lateral visual area	layer 2/3;['Lateral visual area	layer 2/3'	'Lateral visual area'	'Visual areas'	'Isocortex'	'Cortical plate'	'Cerebral cortex'	'Cerebrum'	'Basic cell groups and regions'	'root'];[11	8	6	5	4	3	2	1	0];7021;7021
Lateral visual area	layer 4;['Lateral visual area	layer 4'	'Lateral visual area'	'Visual areas'	'Isocortex'	'Cortical plate'	'Cerebral cortex'	'Cerebrum'	'Basic cell groups and regions'	'root'];[11	8	6	5	4	3	2	1	0];6195;6195
Lateral visual area	layer 5;['Lateral visual area	layer 5'	'Lateral visual area'	'Visual areas'	'Isocortex'	'Cortical plate'	'Cerebral cortex'	'Cerebrum'	'Basic cell groups and regions'	'root'];[11	8	6	5	4	3	2	1	0];3185;3185
Lateral visual area	layer 6a;['Lateral visual area	layer 6a'	'Lateral visual area'	'Visual areas'	'Isocortex'	'Cortical plate'	'Cerebral cortex'	'Cerebrum'	'Basic cell groups and regions'	'root'];[11	8	6	5	4	3	2	1	0];790;790
Lateral visual area	layer 6b;['Lateral visual area	layer 6b'	'Lateral visual area'	'Visual areas'	'Isocortex'	'Cortical plate'	'Cerebral cortex'	'Cerebrum'	'Basic cell groups and regions'	'root'];[11	8	6	5	4	3	2	1	0];59;59
Primary visual area;['Primary visual area'	'Visual areas'	'Isocortex'	'Cortical plate'	'Cerebral cortex'	'Cerebrum'	'Basic cell groups and regions'	'root'];[8	6	5	4	3	2	1	0];0;100567
Primary visual area	layer 1;['Primary visual area	layer 1'	'Primary visual area'	'Visual areas'	'Isocortex'	'Cortical plate'	'Cerebral cortex'	'Cerebrum'	'Basic cell groups and regions'	'root'];[11	8	6	5	4	3	2	1	0];11801;11801
Primary visual area	layer 2/3;['Primary visual area	layer 2/3'	'Primary visual area'	'Visual areas'	'Isocortex'	'Cortical plate'	'Cerebral cortex'	'Cerebrum'	'Basic cell groups and regions'	'root'];[11	8	6	5	4	3	2	1	0];58956;58956
Primary visual area	layer 4;['Primary visual area	layer 4'	'Primary visual area'	'Visual areas'	'Isocortex'	'Cortical plate'	'Cerebral cortex'	'Cerebrum'	'Basic cell groups and regions'	'root'];[11	8	6	5	4	3	2	1	0];20406;20406
Primary visual area	layer 5;['Primary visual area	layer 5'	'Primary visual area'	'Visual areas'	'Isocortex'	'Cortical plate'	'Cerebral cortex'	'Cerebrum'	'Basic cell groups and regions'	'root'];[11	8	6	5	4	3	2	1	0];7105;7105
Primary visual area	layer 6a;['Primary visual area	layer 6a'	'Primary visual area'	'Visual areas'	'Isocortex'	'Cortical plate'	'Cerebral cortex'	'Cerebrum'	'Basic cell groups and regions'	'root'];[11	8	6	5	4	3	2	1	0];2251;2251
Primary visual area	layer 6b;['Primary visual area	layer 6b'	'Primary visual area'	'Visual areas'	'Isocortex'	'Cortical plate'	'Cerebral cortex'	'Cerebrum'	'Basic cell groups and regions'	'root'];[11	8	6	5	4	3	2	1	0];48;48
Posterolateral visual area;['Posterolateral visual area'	'Visual areas'	'Isocortex'	'Cortical plate'	'Cerebral cortex'	'Cerebrum'	'Basic cell groups and regions'	'root'];[8	6	5	4	3	2	1	0];0;12504
Posterolateral visual area	layer 1;['Posterolateral visual area	layer 1'	'Posterolateral visual area'	'Visual areas'	'Isocortex'	'Cortical plate'	'Cerebral cortex'	'Cerebrum'	'Basic cell groups and regions'	'root'];[11	8	6	5	4	3	2	1	0];2934;2934
Posterolateral visual area	layer 2/3;['Posterolateral visual area	layer 2/3'	'Posterolateral visual area'	'Visual areas'	'Isocortex'	'Cortical plate'	'Cerebral cortex'	'Cerebrum'	'Basic cell groups and regions'	'root'];[11	8	6	5	4	3	2	1	0];3964;3964
Posterolateral visual area	layer 4;['Posterolateral visual area	layer 4'	'Posterolateral visual area'	'Visual areas'	'Isocortex'	'Cortical plate'	'Cerebral cortex'	'Cerebrum'	'Basic cell groups and regions'	'root'];[11	8	6	5	4	3	2	1	0];1857;1857
Posterolateral visual area	layer 5;['Posterolateral visual area	layer 5'	'Posterolateral visual area'	'Visual areas'	'Isocortex'	'Cortical plate'	'Cerebral cortex'	'Cerebrum'	'Basic cell groups and regions'	'root'];[11	8	6	5	4	3	2	1	0];3226;3226
Posterolateral visual area	layer 6a;['Posterolateral visual area	layer 6a'	'Posterolateral visual area'	'Visual areas'	'Isocortex'	'Cortical plate'	'Cerebral cortex'	'Cerebrum'	'Basic cell groups and regions'	'root'];[11	8	6	5	4	3	2	1	0];493;493
Posterolateral visual area	layer 6b;['Posterolateral visual area	layer 6b'	'Posterolateral visual area'	'Visual areas'	'Isocortex'	'Cortical plate'	'Cerebral cortex'	'Cerebrum'	'Basic cell groups and regions'	'root'];[11	8	6	5	4	3	2	1	0];30;30
posteromedial visual area;['posteromedial visual area'	'Visual areas'	'Isocortex'	'Cortical plate'	'Cerebral cortex'	'Cerebrum'	'Basic cell groups and regions'	'root'];[8	6	5	4	3	2	1	0];0;9801
posteromedial visual area	layer 1;['posteromedial visual area	layer 1'	'posteromedial visual area'	'Visual areas'	'Isocortex'	'Cortical plate'	'Cerebral cortex'	'Cerebrum'	'Basic cell groups and regions'	'root'];[11	8	6	5	4	3	2	1	0];847;847
posteromedial visual area	layer 2/3;['posteromedial visual area	layer 2/3'	'posteromedial visual area'	'Visual areas'	'Isocortex'	'Cortical plate'	'Cerebral cortex'	'Cerebrum'	'Basic cell groups and regions'	'root'];[11	8	6	5	4	3	2	1	0];5902;5902
posteromedial visual area	layer 4;['posteromedial visual area	layer 4'	'posteromedial visual area'	'Visual areas'	'Isocortex'	'Cortical plate'	'Cerebral cortex'	'Cerebrum'	'Basic cell groups and regions'	'root'];[11	8	6	5	4	3	2	1	0];1305;1305
posteromedial visual area	layer 5;['posteromedial visual area	layer 5'	'posteromedial visual area'	'Visual areas'	'Isocortex'	'Cortical plate'	'Cerebral cortex'	'Cerebrum'	'Basic cell groups and regions'	'root'];[11	8	6	5	4	3	2	1	0];1665;1665
posteromedial visual area	layer 6a;['posteromedial visual area	layer 6a'	'posteromedial visual area'	'Visual areas'	'Isocortex'	'Cortical plate'	'Cerebral cortex'	'Cerebrum'	'Basic cell groups and regions'	'root'];[11	8	6	5	4	3	2	1	0];75;75
posteromedial visual area	layer 6b;['posteromedial visual area	layer 6b'	'posteromedial visual area'	'Visual areas'	'Isocortex'	'Cortical plate'	'Cerebral cortex'	'Cerebrum'	'Basic cell groups and regions'	'root'];[11	8	6	5	4	3	2	1	0];7;7
Laterointermediate area;['Laterointermediate area'	'Visual areas'	'Isocortex'	'Cortical plate'	'Cerebral cortex'	'Cerebrum'	'Basic cell groups and regions'	'root'];[8	6	5	4	3	2	1	0];0;0
Laterointermediate area	layer 1;['Laterointermediate area	layer 1'	'Laterointermediate area'	'Visual areas'	'Isocortex'	'Cortical plate'	'Cerebral cortex'	'Cerebrum'	'Basic cell groups and regions'	'root'];[11	8	6	5	4	3	2	1	0];0;0
Laterointermediate area	layer 2/3;['Laterointermediate area	layer 2/3'	'Laterointermediate area'	'Visual areas'	'Isocortex'	'Cortical plate'	'Cerebral cortex'	'Cerebrum'	'Basic cell groups and regions'	'root'];[11	8	6	5	4	3	2	1	0];0;0
Laterointermediate area	layer 4;['Laterointermediate area	layer 4'	'Laterointermediate area'	'Visual areas'	'Isocortex'	'Cortical plate'	'Cerebral cortex'	'Cerebrum'	'Basic cell groups and regions'	'root'];[11	8	6	5	4	3	2	1	0];0;0
Laterointermediate area	layer 5;['Laterointermediate area	layer 5'	'Laterointermediate area'	'Visual areas'	'Isocortex'	'Cortical plate'	'Cerebral cortex'	'Cerebrum'	'Basic cell groups and regions'	'root'];[11	8	6	5	4	3	2	1	0];0;0
Laterointermediate area	layer 6a;['Laterointermediate area	layer 6a'	'Laterointermediate area'	'Visual areas'	'Isocortex'	'Cortical plate'	'Cerebral cortex'	'Cerebrum'	'Basic cell groups and regions'	'root'];[11	8	6	5	4	3	2	1	0];0;0
Laterointermediate area	layer 6b;['Laterointermediate area	layer 6b'	'Laterointermediate area'	'Visual areas'	'Isocortex'	'Cortical plate'	'Cerebral cortex'	'Cerebrum'	'Basic cell groups and regions'	'root'];[11	8	6	5	4	3	2	1	0];0;0
Postrhinal area;['Postrhinal area'	'Visual areas'	'Isocortex'	'Cortical plate'	'Cerebral cortex'	'Cerebrum'	'Basic cell groups and regions'	'root'];[8	6	5	4	3	2	1	0];0;0
Postrhinal area	layer 1;['Postrhinal area	layer 1'	'Postrhinal area'	'Visual areas'	'Isocortex'	'Cortical plate'	'Cerebral cortex'	'Cerebrum'	'Basic cell groups and regions'	'root'];[11	8	6	5	4	3	2	1	0];0;0
Postrhinal area	layer 2/3;['Postrhinal area	layer 2/3'	'Postrhinal area'	'Visual areas'	'Isocortex'	'Cortical plate'	'Cerebral cortex'	'Cerebrum'	'Basic cell groups and regions'	'root'];[11	8	6	5	4	3	2	1	0];0;0
Postrhinal area	layer 4;['Postrhinal area	layer 4'	'Postrhinal area'	'Visual areas'	'Isocortex'	'Cortical plate'	'Cerebral cortex'	'Cerebrum'	'Basic cell groups and regions'	'root'];[11	8	6	5	4	3	2	1	0];0;0
Postrhinal area	layer 5;['Postrhinal area	layer 5'	'Postrhinal area'	'Visual areas'	'Isocortex'	'Cortical plate'	'Cerebral cortex'	'Cerebrum'	'Basic cell groups and regions'	'root'];[11	8	6	5	4	3	2	1	0];0;0
Postrhinal area	layer 6a;['Postrhinal area	layer 6a'	'Postrhinal area'	'Visual areas'	'Isocortex'	'Cortical plate'	'Cerebral cortex'	'Cerebrum'	'Basic cell groups and regions'	'root'];[11	8	6	5	4	3	2	1	0];0;0
Postrhinal area	layer 6b;['Postrhinal area	layer 6b'	'Postrhinal area'	'Visual areas'	'Isocortex'	'Cortical plate'	'Cerebral cortex'	'Cerebrum'	'Basic cell groups and regions'	'root'];[11	8	6	5	4	3	2	1	0];0;0
Anterior cingulate area;['Anterior cingulate area'	'Isocortex'	'Cortical plate'	'Cerebral cortex'	'Cerebrum'	'Basic cell groups and regions'	'root'];[8	5	4	3	2	1	0];0;39837
Anterior cingulate area	layer 1;['Anterior cingulate area	layer 1'	'Anterior cingulate area'	'Isocortex'	'Cortical plate'	'Cerebral cortex'	'Cerebrum'	'Basic cell groups and regions'	'root'];[11	8	5	4	3	2	1	0];0;0
Anterior cingulate area	layer 2/3;['Anterior cingulate area	layer 2/3'	'Anterior cingulate area'	'Isocortex'	'Cortical plate'	'Cerebral cortex'	'Cerebrum'	'Basic cell groups and regions'	'root'];[11	8	5	4	3	2	1	0];0;0
Anterior cingulate area	layer 5;['Anterior cingulate area	layer 5'	'Anterior cingulate area'	'Isocortex'	'Cortical plate'	'Cerebral cortex'	'Cerebrum'	'Basic cell groups and regions'	'root'];[11	8	5	4	3	2	1	0];0;0
Anterior cingulate area	layer 6a;['Anterior cingulate area	layer 6a'	'Anterior cingulate area'	'Isocortex'	'Cortical plate'	'Cerebral cortex'	'Cerebrum'	'Basic cell groups and regions'	'root'];[11	8	5	4	3	2	1	0];0;0
Anterior cingulate area	layer 6b;['Anterior cingulate area	layer 6b'	'Anterior cingulate area'	'Isocortex'	'Cortical plate'	'Cerebral cortex'	'Cerebrum'	'Basic cell groups and regions'	'root'];[11	8	5	4	3	2	1	0];0;0
Anterior cingulate area	dorsal part;['Anterior cingulate area	dorsal part'	'Anterior cingulate area'	'Isocortex'	'Cortical plate'	'Cerebral cortex'	'Cerebrum'	'Basic cell groups and regions'	'root'];[9	8	5	4	3	2	1	0];0;38026
Anterior cingulate area	dorsal part	layer 1;['Anterior cingulate area	dorsal part	layer 1'	'Anterior cingulate area	dorsal part'	'Anterior cingulate area'	'Isocortex'	'Cortical plate'	'Cerebral cortex'	'Cerebrum'	'Basic cell groups and regions'	'root'];[11	9	8	5	4	3	2	1	0];6604;6604
Anterior cingulate area	dorsal part	layer 2/3;['Anterior cingulate area	dorsal part	layer 2/3'	'Anterior cingulate area	dorsal part'	'Anterior cingulate area'	'Isocortex'	'Cortical plate'	'Cerebral cortex'	'Cerebrum'	'Basic cell groups and regions'	'root'];[11	9	8	5	4	3	2	1	0];12029;12029
Anterior cingulate area	dorsal part	layer 5;['Anterior cingulate area	dorsal part	layer 5'	'Anterior cingulate area	dorsal part'	'Anterior cingulate area'	'Isocortex'	'Cortical plate'	'Cerebral cortex'	'Cerebrum'	'Basic cell groups and regions'	'root'];[11	9	8	5	4	3	2	1	0];15194;15194
Anterior cingulate area	dorsal part	layer 6a;['Anterior cingulate area	dorsal part	layer 6a'	'Anterior cingulate area	dorsal part'	'Anterior cingulate area'	'Isocortex'	'Cortical plate'	'Cerebral cortex'	'Cerebrum'	'Basic cell groups and regions'	'root'];[11	9	8	5	4	3	2	1	0];4128;4128
Anterior cingulate area	dorsal part	layer 6b;['Anterior cingulate area	dorsal part	layer 6b'	'Anterior cingulate area	dorsal part'	'Anterior cingulate area'	'Isocortex'	'Cortical plate'	'Cerebral cortex'	'Cerebrum'	'Basic cell groups and regions'	'root'];[11	9	8	5	4	3	2	1	0];71;71
Anterior cingulate area	ventral part;['Anterior cingulate area	ventral part'	'Anterior cingulate area'	'Isocortex'	'Cortical plate'	'Cerebral cortex'	'Cerebrum'	'Basic cell groups and regions'	'root'];[9	8	5	4	3	2	1	0];0;1811
Anterior cingulate area	ventral part	layer 1;['Anterior cingulate area	ventral part	layer 1'	'Anterior cingulate area	ventral part'	'Anterior cingulate area'	'Isocortex'	'Cortical plate'	'Cerebral cortex'	'Cerebrum'	'Basic cell groups and regions'	'root'];[11	9	8	5	4	3	2	1	0];168;168
Anterior cingulate area	ventral part	layer 2/3;['Anterior cingulate area	ventral part	layer 2/3'	'Anterior cingulate area	ventral part'	'Anterior cingulate area'	'Isocortex'	'Cortical plate'	'Cerebral cortex'	'Cerebrum'	'Basic cell groups and regions'	'root'];[11	9	8	5	4	3	2	1	0];280;280
Anterior cingulate area	ventral part	layer 5;['Anterior cingulate area	ventral part	layer 5'	'Anterior cingulate area	ventral part'	'Anterior cingulate area'	'Isocortex'	'Cortical plate'	'Cerebral cortex'	'Cerebrum'	'Basic cell groups and regions'	'root'];[11	9	8	5	4	3	2	1	0];809;809
Anterior cingulate area	ventral part	6a;['Anterior cingulate area	ventral part	6a'	'Anterior cingulate area	ventral part'	'Anterior cingulate area'	'Isocortex'	'Cortical plate'	'Cerebral cortex'	'Cerebrum'	'Basic cell groups and regions'	'root'];[11	9	8	5	4	3	2	1	0];480;480
Anterior cingulate area	ventral part	6b;['Anterior cingulate area	ventral part	6b'	'Anterior cingulate area	ventral part'	'Anterior cingulate area'	'Isocortex'	'Cortical plate'	'Cerebral cortex'	'Cerebrum'	'Basic cell groups and regions'	'root'];[11	9	8	5	4	3	2	1	0];74;74
Prelimbic area;['Prelimbic area'	'Isocortex'	'Cortical plate'	'Cerebral cortex'	'Cerebrum'	'Basic cell groups and regions'	'root'];[8	5	4	3	2	1	0];0;28032
Prelimbic area	layer 1;['Prelimbic area	layer 1'	'Prelimbic area'	'Isocortex'	'Cortical plate'	'Cerebral cortex'	'Cerebrum'	'Basic cell groups and regions'	'root'];[11	8	5	4	3	2	1	0];4770;4770
Prelimbic area	layer 2;['Prelimbic area	layer 2'	'Prelimbic area'	'Isocortex'	'Cortical plate'	'Cerebral cortex'	'Cerebrum'	'Basic cell groups and regions'	'root'];[11	8	5	4	3	2	1	0];0;0
Prelimbic area	layer 2/3;['Prelimbic area	layer 2/3'	'Prelimbic area'	'Isocortex'	'Cortical plate'	'Cerebral cortex'	'Cerebrum'	'Basic cell groups and regions'	'root'];[11	8	5	4	3	2	1	0];8104;8104
Prelimbic area	layer 5;['Prelimbic area	layer 5'	'Prelimbic area'	'Isocortex'	'Cortical plate'	'Cerebral cortex'	'Cerebrum'	'Basic cell groups and regions'	'root'];[11	8	5	4	3	2	1	0];13671;13671
Prelimbic area	layer 6a;['Prelimbic area	layer 6a'	'Prelimbic area'	'Isocortex'	'Cortical plate'	'Cerebral cortex'	'Cerebrum'	'Basic cell groups and regions'	'root'];[11	8	5	4	3	2	1	0];1487;1487
Prelimbic area	layer 6b;['Prelimbic area	layer 6b'	'Prelimbic area'	'Isocortex'	'Cortical plate'	'Cerebral cortex'	'Cerebrum'	'Basic cell groups and regions'	'root'];[11	8	5	4	3	2	1	0];0;0
Infralimbic area;['Infralimbic area'	'Isocortex'	'Cortical plate'	'Cerebral cortex'	'Cerebrum'	'Basic cell groups and regions'	'root'];[8	5	4	3	2	1	0];0;2182
Infralimbic area	layer 1;['Infralimbic area	layer 1'	'Infralimbic area'	'Isocortex'	'Cortical plate'	'Cerebral cortex'	'Cerebrum'	'Basic cell groups and regions'	'root'];[11	8	5	4	3	2	1	0];170;170
Infralimbic area	layer 2;['Infralimbic area	layer 2'	'Infralimbic area'	'Isocortex'	'Cortical plate'	'Cerebral cortex'	'Cerebrum'	'Basic cell groups and regions'	'root'];[11	8	5	4	3	2	1	0];0;0
Infralimbic area	layer 2/3;['Infralimbic area	layer 2/3'	'Infralimbic area'	'Isocortex'	'Cortical plate'	'Cerebral cortex'	'Cerebrum'	'Basic cell groups and regions'	'root'];[11	8	5	4	3	2	1	0];749;749
Infralimbic area	layer 5;['Infralimbic area	layer 5'	'Infralimbic area'	'Isocortex'	'Cortical plate'	'Cerebral cortex'	'Cerebrum'	'Basic cell groups and regions'	'root'];[11	8	5	4	3	2	1	0];1104;1104
Infralimbic area	layer 6a;['Infralimbic area	layer 6a'	'Infralimbic area'	'Isocortex'	'Cortical plate'	'Cerebral cortex'	'Cerebrum'	'Basic cell groups and regions'	'root'];[11	8	5	4	3	2	1	0];159;159
Infralimbic area	layer 6b;['Infralimbic area	layer 6b'	'Infralimbic area'	'Isocortex'	'Cortical plate'	'Cerebral cortex'	'Cerebrum'	'Basic cell groups and regions'	'root'];[11	8	5	4	3	2	1	0];0;0
Orbital area;['Orbital area'	'Isocortex'	'Cortical plate'	'Cerebral cortex'	'Cerebrum'	'Basic cell groups and regions'	'root'];[8	5	4	3	2	1	0];0;125971
Orbital area	layer 1;['Orbital area	layer 1'	'Orbital area'	'Isocortex'	'Cortical plate'	'Cerebral cortex'	'Cerebrum'	'Basic cell groups and regions'	'root'];[11	8	5	4	3	2	1	0];0;0
Orbital area	layer 2/3;['Orbital area	layer 2/3'	'Orbital area'	'Isocortex'	'Cortical plate'	'Cerebral cortex'	'Cerebrum'	'Basic cell groups and regions'	'root'];[11	8	5	4	3	2	1	0];0;0
Orbital area	layer 5;['Orbital area	layer 5'	'Orbital area'	'Isocortex'	'Cortical plate'	'Cerebral cortex'	'Cerebrum'	'Basic cell groups and regions'	'root'];[11	8	5	4	3	2	1	0];0;0
Orbital area	layer 6a;['Orbital area	layer 6a'	'Orbital area'	'Isocortex'	'Cortical plate'	'Cerebral cortex'	'Cerebrum'	'Basic cell groups and regions'	'root'];[11	8	5	4	3	2	1	0];0;0
Orbital area	layer 6b;['Orbital area	layer 6b'	'Orbital area'	'Isocortex'	'Cortical plate'	'Cerebral cortex'	'Cerebrum'	'Basic cell groups and regions'	'root'];[11	8	5	4	3	2	1	0];0;0
Orbital area	lateral part;['Orbital area	lateral part'	'Orbital area'	'Isocortex'	'Cortical plate'	'Cerebral cortex'	'Cerebrum'	'Basic cell groups and regions'	'root'];[9	8	5	4	3	2	1	0];0;55331
Orbital area	lateral part	layer 1;['Orbital area	lateral part	layer 1'	'Orbital area	lateral part'	'Orbital area'	'Isocortex'	'Cortical plate'	'Cerebral cortex'	'Cerebrum'	'Basic cell groups and regions'	'root'];[11	9	8	5	4	3	2	1	0];6173;6173
Orbital area	lateral part	layer 2/3;['Orbital area	lateral part	layer 2/3'	'Orbital area	lateral part'	'Orbital area'	'Isocortex'	'Cortical plate'	'Cerebral cortex'	'Cerebrum'	'Basic cell groups and regions'	'root'];[11	9	8	5	4	3	2	1	0];20710;20710
Orbital area	lateral part	layer 5;['Orbital area	lateral part	layer 5'	'Orbital area	lateral part'	'Orbital area'	'Isocortex'	'Cortical plate'	'Cerebral cortex'	'Cerebrum'	'Basic cell groups and regions'	'root'];[11	9	8	5	4	3	2	1	0];23042;23042
Orbital area	lateral part	layer 6a;['Orbital area	lateral part	layer 6a'	'Orbital area	lateral part'	'Orbital area'	'Isocortex'	'Cortical plate'	'Cerebral cortex'	'Cerebrum'	'Basic cell groups and regions'	'root'];[11	9	8	5	4	3	2	1	0];5377;5377
Orbital area	lateral part	layer 6b;['Orbital area	lateral part	layer 6b'	'Orbital area	lateral part'	'Orbital area'	'Isocortex'	'Cortical plate'	'Cerebral cortex'	'Cerebrum'	'Basic cell groups and regions'	'root'];[11	9	8	5	4	3	2	1	0];29;29
Orbital area	medial part;['Orbital area	medial part'	'Orbital area'	'Isocortex'	'Cortical plate'	'Cerebral cortex'	'Cerebrum'	'Basic cell groups and regions'	'root'];[9	8	5	4	3	2	1	0];0;27832
Orbital area	medial part	layer 1;['Orbital area	medial part	layer 1'	'Orbital area	medial part'	'Orbital area'	'Isocortex'	'Cortical plate'	'Cerebral cortex'	'Cerebrum'	'Basic cell groups and regions'	'root'];[11	9	8	5	4	3	2	1	0];4950;4950
Orbital area	medial part	layer 2;['Orbital area	medial part	layer 2'	'Orbital area	medial part'	'Orbital area'	'Isocortex'	'Cortical plate'	'Cerebral cortex'	'Cerebrum'	'Basic cell groups and regions'	'root'];[11	9	8	5	4	3	2	1	0];0;0
Orbital area	medial part	layer 2/3;['Orbital area	medial part	layer 2/3'	'Orbital area	medial part'	'Orbital area'	'Isocortex'	'Cortical plate'	'Cerebral cortex'	'Cerebrum'	'Basic cell groups and regions'	'root'];[11	9	8	5	4	3	2	1	0];9460;9460
Orbital area	medial part	layer 5;['Orbital area	medial part	layer 5'	'Orbital area	medial part'	'Orbital area'	'Isocortex'	'Cortical plate'	'Cerebral cortex'	'Cerebrum'	'Basic cell groups and regions'	'root'];[11	9	8	5	4	3	2	1	0];11902;11902
Orbital area	medial part	layer 6a;['Orbital area	medial part	layer 6a'	'Orbital area	medial part'	'Orbital area'	'Isocortex'	'Cortical plate'	'Cerebral cortex'	'Cerebrum'	'Basic cell groups and regions'	'root'];[11	9	8	5	4	3	2	1	0];1520;1520
Orbital area	medial part	layer 6b;['Orbital area	medial part	layer 6b'	'Orbital area	medial part'	'Orbital area'	'Isocortex'	'Cortical plate'	'Cerebral cortex'	'Cerebrum'	'Basic cell groups and regions'	'root'];[11	9	8	5	4	3	2	1	0];0;0
Orbital area	ventral part;['Orbital area	ventral part'	'Orbital area'	'Isocortex'	'Cortical plate'	'Cerebral cortex'	'Cerebrum'	'Basic cell groups and regions'	'root'];[9	8	5	4	3	2	1	0];0;0
Orbital area	ventrolateral part;['Orbital area	ventrolateral part'	'Orbital area'	'Isocortex'	'Cortical plate'	'Cerebral cortex'	'Cerebrum'	'Basic cell groups and regions'	'root'];[9	8	5	4	3	2	1	0];0;42808
Orbital area	ventrolateral part	layer 1;['Orbital area	ventrolateral part	layer 1'	'Orbital area	ventrolateral part'	'Orbital area'	'Isocortex'	'Cortical plate'	'Cerebral cortex'	'Cerebrum'	'Basic cell groups and regions'	'root'];[11	9	8	5	4	3	2	1	0];6982;6982
Orbital area	ventrolateral part	layer 2/3;['Orbital area	ventrolateral part	layer 2/3'	'Orbital area	ventrolateral part'	'Orbital area'	'Isocortex'	'Cortical plate'	'Cerebral cortex'	'Cerebrum'	'Basic cell groups and regions'	'root'];[11	9	8	5	4	3	2	1	0];16143;16143
Orbital area	ventrolateral part	layer 5;['Orbital area	ventrolateral part	layer 5'	'Orbital area	ventrolateral part'	'Orbital area'	'Isocortex'	'Cortical plate'	'Cerebral cortex'	'Cerebrum'	'Basic cell groups and regions'	'root'];[11	9	8	5	4	3	2	1	0];16575;16575
Orbital area	ventrolateral part	layer 6a;['Orbital area	ventrolateral part	layer 6a'	'Orbital area	ventrolateral part'	'Orbital area'	'Isocortex'	'Cortical plate'	'Cerebral cortex'	'Cerebrum'	'Basic cell groups and regions'	'root'];[11	9	8	5	4	3	2	1	0];3106;3106
Orbital area	ventrolateral part	layer 6b;['Orbital area	ventrolateral part	layer 6b'	'Orbital area	ventrolateral part'	'Orbital area'	'Isocortex'	'Cortical plate'	'Cerebral cortex'	'Cerebrum'	'Basic cell groups and regions'	'root'];[11	9	8	5	4	3	2	1	0];2;2
Agranular insular area;['Agranular insular area'	'Isocortex'	'Cortical plate'	'Cerebral cortex'	'Cerebrum'	'Basic cell groups and regions'	'root'];[8	5	4	3	2	1	0];0;107977
Agranular insular area	dorsal part;['Agranular insular area	dorsal part'	'Agranular insular area'	'Isocortex'	'Cortical plate'	'Cerebral cortex'	'Cerebrum'	'Basic cell groups and regions'	'root'];[9	8	5	4	3	2	1	0];0;56509
Agranular insular area	dorsal part	layer 1;['Agranular insular area	dorsal part	layer 1'	'Agranular insular area	dorsal part'	'Agranular insular area'	'Isocortex'	'Cortical plate'	'Cerebral cortex'	'Cerebrum'	'Basic cell groups and regions'	'root'];[11	9	8	5	4	3	2	1	0];7024;7024
Agranular insular area	dorsal part	layer 2/3;['Agranular insular area	dorsal part	layer 2/3'	'Agranular insular area	dorsal part'	'Agranular insular area'	'Isocortex'	'Cortical plate'	'Cerebral cortex'	'Cerebrum'	'Basic cell groups and regions'	'root'];[11	9	8	5	4	3	2	1	0];26626;26626
Agranular insular area	dorsal part	layer 5;['Agranular insular area	dorsal part	layer 5'	'Agranular insular area	dorsal part'	'Agranular insular area'	'Isocortex'	'Cortical plate'	'Cerebral cortex'	'Cerebrum'	'Basic cell groups and regions'	'root'];[11	9	8	5	4	3	2	1	0];18282;18282
Agranular insular area	dorsal part	layer 6a;['Agranular insular area	dorsal part	layer 6a'	'Agranular insular area	dorsal part'	'Agranular insular area'	'Isocortex'	'Cortical plate'	'Cerebral cortex'	'Cerebrum'	'Basic cell groups and regions'	'root'];[11	9	8	5	4	3	2	1	0];4515;4515
Agranular insular area	dorsal part	layer 6b;['Agranular insular area	dorsal part	layer 6b'	'Agranular insular area	dorsal part'	'Agranular insular area'	'Isocortex'	'Cortical plate'	'Cerebral cortex'	'Cerebrum'	'Basic cell groups and regions'	'root'];[11	9	8	5	4	3	2	1	0];62;62
Agranular insular area	posterior part;['Agranular insular area	posterior part'	'Agranular insular area'	'Isocortex'	'Cortical plate'	'Cerebral cortex'	'Cerebrum'	'Basic cell groups and regions'	'root'];[9	8	5	4	3	2	1	0];0;34927
Agranular insular area	posterior part	layer 1;['Agranular insular area	posterior part	layer 1'	'Agranular insular area	posterior part'	'Agranular insular area'	'Isocortex'	'Cortical plate'	'Cerebral cortex'	'Cerebrum'	'Basic cell groups and regions'	'root'];[11	9	8	5	4	3	2	1	0];4755;4755
Agranular insular area	posterior part	layer 2/3;['Agranular insular area	posterior part	layer 2/3'	'Agranular insular area	posterior part'	'Agranular insular area'	'Isocortex'	'Cortical plate'	'Cerebral cortex'	'Cerebrum'	'Basic cell groups and regions'	'root'];[11	9	8	5	4	3	2	1	0];14401;14401
Agranular insular area	posterior part	layer 5;['Agranular insular area	posterior part	layer 5'	'Agranular insular area	posterior part'	'Agranular insular area'	'Isocortex'	'Cortical plate'	'Cerebral cortex'	'Cerebrum'	'Basic cell groups and regions'	'root'];[11	9	8	5	4	3	2	1	0];9755;9755
Agranular insular area	posterior part	layer 6a;['Agranular insular area	posterior part	layer 6a'	'Agranular insular area	posterior part'	'Agranular insular area'	'Isocortex'	'Cortical plate'	'Cerebral cortex'	'Cerebrum'	'Basic cell groups and regions'	'root'];[11	9	8	5	4	3	2	1	0];5824;5824
Agranular insular area	posterior part	layer 6b;['Agranular insular area	posterior part	layer 6b'	'Agranular insular area	posterior part'	'Agranular insular area'	'Isocortex'	'Cortical plate'	'Cerebral cortex'	'Cerebrum'	'Basic cell groups and regions'	'root'];[11	9	8	5	4	3	2	1	0];192;192
Agranular insular area	ventral part;['Agranular insular area	ventral part'	'Agranular insular area'	'Isocortex'	'Cortical plate'	'Cerebral cortex'	'Cerebrum'	'Basic cell groups and regions'	'root'];[9	8	5	4	3	2	1	0];0;16541
Agranular insular area	ventral part	layer 1;['Agranular insular area	ventral part	layer 1'	'Agranular insular area	ventral part'	'Agranular insular area'	'Isocortex'	'Cortical plate'	'Cerebral cortex'	'Cerebrum'	'Basic cell groups and regions'	'root'];[11	9	8	5	4	3	2	1	0];2951;2951
Agranular insular area	ventral part	layer 2/3;['Agranular insular area	ventral part	layer 2/3'	'Agranular insular area	ventral part'	'Agranular insular area'	'Isocortex'	'Cortical plate'	'Cerebral cortex'	'Cerebrum'	'Basic cell groups and regions'	'root'];[11	9	8	5	4	3	2	1	0];8254;8254
Agranular insular area	ventral part	layer 5;['Agranular insular area	ventral part	layer 5'	'Agranular insular area	ventral part'	'Agranular insular area'	'Isocortex'	'Cortical plate'	'Cerebral cortex'	'Cerebrum'	'Basic cell groups and regions'	'root'];[11	9	8	5	4	3	2	1	0];4265;4265
Agranular insular area	ventral part	layer 6a;['Agranular insular area	ventral part	layer 6a'	'Agranular insular area	ventral part'	'Agranular insular area'	'Isocortex'	'Cortical plate'	'Cerebral cortex'	'Cerebrum'	'Basic cell groups and regions'	'root'];[11	9	8	5	4	3	2	1	0];1070;1070
Agranular insular area	ventral part	layer 6b;['Agranular insular area	ventral part	layer 6b'	'Agranular insular area	ventral part'	'Agranular insular area'	'Isocortex'	'Cortical plate'	'Cerebral cortex'	'Cerebrum'	'Basic cell groups and regions'	'root'];[11	9	8	5	4	3	2	1	0];1;1
Retrosplenial area;['Retrosplenial area'	'Isocortex'	'Cortical plate'	'Cerebral cortex'	'Cerebrum'	'Basic cell groups and regions'	'root'];[8	5	4	3	2	1	0];0;197598
Retrosplenial area	lateral agranular part;['Retrosplenial area	lateral agranular part'	'Retrosplenial area'	'Isocortex'	'Cortical plate'	'Cerebral cortex'	'Cerebrum'	'Basic cell groups and regions'	'root'];[9	8	5	4	3	2	1	0];0;56544
Retrosplenial area	lateral agranular part	layer 1;['Retrosplenial area	lateral agranular part	layer 1'	'Retrosplenial area	lateral agranular part'	'Retrosplenial area'	'Isocortex'	'Cortical plate'	'Cerebral cortex'	'Cerebrum'	'Basic cell groups and regions'	'root'];[11	9	8	5	4	3	2	1	0];9534;9534
Retrosplenial area	lateral agranular part	layer 2/3;['Retrosplenial area	lateral agranular part	layer 2/3'	'Retrosplenial area	lateral agranular part'	'Retrosplenial area'	'Isocortex'	'Cortical plate'	'Cerebral cortex'	'Cerebrum'	'Basic cell groups and regions'	'root'];[11	9	8	5	4	3	2	1	0];23073;23073
Retrosplenial area	lateral agranular part	layer 5;['Retrosplenial area	lateral agranular part	layer 5'	'Retrosplenial area	lateral agranular part'	'Retrosplenial area'	'Isocortex'	'Cortical plate'	'Cerebral cortex'	'Cerebrum'	'Basic cell groups and regions'	'root'];[11	9	8	5	4	3	2	1	0];19377;19377
Retrosplenial area	lateral agranular part	layer 6a;['Retrosplenial area	lateral agranular part	layer 6a'	'Retrosplenial area	lateral agranular part'	'Retrosplenial area'	'Isocortex'	'Cortical plate'	'Cerebral cortex'	'Cerebrum'	'Basic cell groups and regions'	'root'];[11	9	8	5	4	3	2	1	0];4352;4352
Retrosplenial area	lateral agranular part	layer 6b;['Retrosplenial area	lateral agranular part	layer 6b'	'Retrosplenial area	lateral agranular part'	'Retrosplenial area'	'Isocortex'	'Cortical plate'	'Cerebral cortex'	'Cerebrum'	'Basic cell groups and regions'	'root'];[11	9	8	5	4	3	2	1	0];208;208
Mediomedial anterior visual area;['Mediomedial anterior visual area'	'Retrosplenial area	lateral agranular part'	'Retrosplenial area'	'Isocortex'	'Cortical plate'	'Cerebral cortex'	'Cerebrum'	'Basic cell groups and regions'	'root'];[10	9	8	5	4	3	2	1	0];0;0
Mediomedial anterior visual area	layer 1;['Mediomedial anterior visual area	layer 1'	'Mediomedial anterior visual area'	'Retrosplenial area	lateral agranular part'	'Retrosplenial area'	'Isocortex'	'Cortical plate'	'Cerebral cortex'	'Cerebrum'	'Basic cell groups and regions'	'root'];[11	10	9	8	5	4	3	2	1	0];0;0
Mediomedial anterior visual area	layer 2/3;['Mediomedial anterior visual area	layer 2/3'	'Mediomedial anterior visual area'	'Retrosplenial area	lateral agranular part'	'Retrosplenial area'	'Isocortex'	'Cortical plate'	'Cerebral cortex'	'Cerebrum'	'Basic cell groups and regions'	'root'];[11	10	9	8	5	4	3	2	1	0];0;0
Mediomedial anterior visual area	layer 4;['Mediomedial anterior visual area	layer 4'	'Mediomedial anterior visual area'	'Retrosplenial area	lateral agranular part'	'Retrosplenial area'	'Isocortex'	'Cortical plate'	'Cerebral cortex'	'Cerebrum'	'Basic cell groups and regions'	'root'];[11	10	9	8	5	4	3	2	1	0];0;0
Mediomedial anterior visual area	layer 5;['Mediomedial anterior visual area	layer 5'	'Mediomedial anterior visual area'	'Retrosplenial area	lateral agranular part'	'Retrosplenial area'	'Isocortex'	'Cortical plate'	'Cerebral cortex'	'Cerebrum'	'Basic cell groups and regions'	'root'];[11	10	9	8	5	4	3	2	1	0];0;0
Mediomedial anterior visual area	layer 6a;['Mediomedial anterior visual area	layer 6a'	'Mediomedial anterior visual area'	'Retrosplenial area	lateral agranular part'	'Retrosplenial area'	'Isocortex'	'Cortical plate'	'Cerebral cortex'	'Cerebrum'	'Basic cell groups and regions'	'root'];[11	10	9	8	5	4	3	2	1	0];0;0
Mediomedial anterior visual area	layer 6b;['Mediomedial anterior visual area	layer 6b'	'Mediomedial anterior visual area'	'Retrosplenial area	lateral agranular part'	'Retrosplenial area'	'Isocortex'	'Cortical plate'	'Cerebral cortex'	'Cerebrum'	'Basic cell groups and regions'	'root'];[11	10	9	8	5	4	3	2	1	0];0;0
Mediomedial posterior visual area;['Mediomedial posterior visual area'	'Retrosplenial area	lateral agranular part'	'Retrosplenial area'	'Isocortex'	'Cortical plate'	'Cerebral cortex'	'Cerebrum'	'Basic cell groups and regions'	'root'];[10	9	8	5	4	3	2	1	0];0;0
Mediomedial posterior visual area	layer 1;['Mediomedial posterior visual area	layer 1'	'Mediomedial posterior visual area'	'Retrosplenial area	lateral agranular part'	'Retrosplenial area'	'Isocortex'	'Cortical plate'	'Cerebral cortex'	'Cerebrum'	'Basic cell groups and regions'	'root'];[11	10	9	8	5	4	3	2	1	0];0;0
Mediomedial posterior visual area	layer 2/3;['Mediomedial posterior visual area	layer 2/3'	'Mediomedial posterior visual area'	'Retrosplenial area	lateral agranular part'	'Retrosplenial area'	'Isocortex'	'Cortical plate'	'Cerebral cortex'	'Cerebrum'	'Basic cell groups and regions'	'root'];[11	10	9	8	5	4	3	2	1	0];0;0
Mediomedial posterior visual area	layer 4;['Mediomedial posterior visual area	layer 4'	'Mediomedial posterior visual area'	'Retrosplenial area	lateral agranular part'	'Retrosplenial area'	'Isocortex'	'Cortical plate'	'Cerebral cortex'	'Cerebrum'	'Basic cell groups and regions'	'root'];[11	10	9	8	5	4	3	2	1	0];0;0
Mediomedial posterior visual area	layer 5;['Mediomedial posterior visual area	layer 5'	'Mediomedial posterior visual area'	'Retrosplenial area	lateral agranular part'	'Retrosplenial area'	'Isocortex'	'Cortical plate'	'Cerebral cortex'	'Cerebrum'	'Basic cell groups and regions'	'root'];[11	10	9	8	5	4	3	2	1	0];0;0
Mediomedial posterior visual area	layer 6a;['Mediomedial posterior visual area	layer 6a'	'Mediomedial posterior visual area'	'Retrosplenial area	lateral agranular part'	'Retrosplenial area'	'Isocortex'	'Cortical plate'	'Cerebral cortex'	'Cerebrum'	'Basic cell groups and regions'	'root'];[11	10	9	8	5	4	3	2	1	0];0;0
Mediomedial posterior visual area	layer 6b;['Mediomedial posterior visual area	layer 6b'	'Mediomedial posterior visual area'	'Retrosplenial area	lateral agranular part'	'Retrosplenial area'	'Isocortex'	'Cortical plate'	'Cerebral cortex'	'Cerebrum'	'Basic cell groups and regions'	'root'];[11	10	9	8	5	4	3	2	1	0];0;0
Medial visual area;['Medial visual area'	'Retrosplenial area	lateral agranular part'	'Retrosplenial area'	'Isocortex'	'Cortical plate'	'Cerebral cortex'	'Cerebrum'	'Basic cell groups and regions'	'root'];[10	9	8	5	4	3	2	1	0];0;0
Medial visual area	layer 1;['Medial visual area	layer 1'	'Medial visual area'	'Retrosplenial area	lateral agranular part'	'Retrosplenial area'	'Isocortex'	'Cortical plate'	'Cerebral cortex'	'Cerebrum'	'Basic cell groups and regions'	'root'];[11	10	9	8	5	4	3	2	1	0];0;0
Medial visual area	layer 2/3;['Medial visual area	layer 2/3'	'Medial visual area'	'Retrosplenial area	lateral agranular part'	'Retrosplenial area'	'Isocortex'	'Cortical plate'	'Cerebral cortex'	'Cerebrum'	'Basic cell groups and regions'	'root'];[11	10	9	8	5	4	3	2	1	0];0;0
Medial visual area	layer 4;['Medial visual area	layer 4'	'Medial visual area'	'Retrosplenial area	lateral agranular part'	'Retrosplenial area'	'Isocortex'	'Cortical plate'	'Cerebral cortex'	'Cerebrum'	'Basic cell groups and regions'	'root'];[11	10	9	8	5	4	3	2	1	0];0;0
Medial visual area	layer 5;['Medial visual area	layer 5'	'Medial visual area'	'Retrosplenial area	lateral agranular part'	'Retrosplenial area'	'Isocortex'	'Cortical plate'	'Cerebral cortex'	'Cerebrum'	'Basic cell groups and regions'	'root'];[11	10	9	8	5	4	3	2	1	0];0;0
Medial visual area	layer 6a;['Medial visual area	layer 6a'	'Medial visual area'	'Retrosplenial area	lateral agranular part'	'Retrosplenial area'	'Isocortex'	'Cortical plate'	'Cerebral cortex'	'Cerebrum'	'Basic cell groups and regions'	'root'];[11	10	9	8	5	4	3	2	1	0];0;0
Medial visual area	layer 6b;['Medial visual area	layer 6b'	'Medial visual area'	'Retrosplenial area	lateral agranular part'	'Retrosplenial area'	'Isocortex'	'Cortical plate'	'Cerebral cortex'	'Cerebrum'	'Basic cell groups and regions'	'root'];[11	10	9	8	5	4	3	2	1	0];0;0
Retrosplenial area	dorsal part;['Retrosplenial area	dorsal part'	'Retrosplenial area'	'Isocortex'	'Cortical plate'	'Cerebral cortex'	'Cerebrum'	'Basic cell groups and regions'	'root'];[9	8	5	4	3	2	1	0];0;107360
Retrosplenial area	dorsal part	layer 1;['Retrosplenial area	dorsal part	layer 1'	'Retrosplenial area	dorsal part'	'Retrosplenial area'	'Isocortex'	'Cortical plate'	'Cerebral cortex'	'Cerebrum'	'Basic cell groups and regions'	'root'];[11	9	8	5	4	3	2	1	0];18822;18822
Retrosplenial area	dorsal part	layer 2/3;['Retrosplenial area	dorsal part	layer 2/3'	'Retrosplenial area	dorsal part'	'Retrosplenial area'	'Isocortex'	'Cortical plate'	'Cerebral cortex'	'Cerebrum'	'Basic cell groups and regions'	'root'];[11	9	8	5	4	3	2	1	0];41804;41804
Retrosplenial area	dorsal part	layer 4;['Retrosplenial area	dorsal part	layer 4'	'Retrosplenial area	dorsal part'	'Retrosplenial area'	'Isocortex'	'Cortical plate'	'Cerebral cortex'	'Cerebrum'	'Basic cell groups and regions'	'root'];[11	9	8	5	4	3	2	1	0];0;0
Retrosplenial area	dorsal part	layer 5;['Retrosplenial area	dorsal part	layer 5'	'Retrosplenial area	dorsal part'	'Retrosplenial area'	'Isocortex'	'Cortical plate'	'Cerebral cortex'	'Cerebrum'	'Basic cell groups and regions'	'root'];[11	9	8	5	4	3	2	1	0];35987;35987
Retrosplenial area	dorsal part	layer 6a;['Retrosplenial area	dorsal part	layer 6a'	'Retrosplenial area	dorsal part'	'Retrosplenial area'	'Isocortex'	'Cortical plate'	'Cerebral cortex'	'Cerebrum'	'Basic cell groups and regions'	'root'];[11	9	8	5	4	3	2	1	0];10470;10470
Retrosplenial area	dorsal part	layer 6b;['Retrosplenial area	dorsal part	layer 6b'	'Retrosplenial area	dorsal part'	'Retrosplenial area'	'Isocortex'	'Cortical plate'	'Cerebral cortex'	'Cerebrum'	'Basic cell groups and regions'	'root'];[11	9	8	5	4	3	2	1	0];277;277
Retrosplenial area	ventral part;['Retrosplenial area	ventral part'	'Retrosplenial area'	'Isocortex'	'Cortical plate'	'Cerebral cortex'	'Cerebrum'	'Basic cell groups and regions'	'root'];[9	8	5	4	3	2	1	0];0;33694
Retrosplenial area	ventral part	layer 1;['Retrosplenial area	ventral part	layer 1'	'Retrosplenial area	ventral part'	'Retrosplenial area'	'Isocortex'	'Cortical plate'	'Cerebral cortex'	'Cerebrum'	'Basic cell groups and regions'	'root'];[11	9	8	5	4	3	2	1	0];7499;7499
Retrosplenial area	ventral part	layer 2;['Retrosplenial area	ventral part	layer 2'	'Retrosplenial area	ventral part'	'Retrosplenial area'	'Isocortex'	'Cortical plate'	'Cerebral cortex'	'Cerebrum'	'Basic cell groups and regions'	'root'];[11	9	8	5	4	3	2	1	0];0;0
Retrosplenial area	ventral part	layer 2/3;['Retrosplenial area	ventral part	layer 2/3'	'Retrosplenial area	ventral part'	'Retrosplenial area'	'Isocortex'	'Cortical plate'	'Cerebral cortex'	'Cerebrum'	'Basic cell groups and regions'	'root'];[11	9	8	5	4	3	2	1	0];14193;14193
Retrosplenial area	ventral part	layer 5;['Retrosplenial area	ventral part	layer 5'	'Retrosplenial area	ventral part'	'Retrosplenial area'	'Isocortex'	'Cortical plate'	'Cerebral cortex'	'Cerebrum'	'Basic cell groups and regions'	'root'];[11	9	8	5	4	3	2	1	0];9421;9421
Retrosplenial area	ventral part	layer 6a;['Retrosplenial area	ventral part	layer 6a'	'Retrosplenial area	ventral part'	'Retrosplenial area'	'Isocortex'	'Cortical plate'	'Cerebral cortex'	'Cerebrum'	'Basic cell groups and regions'	'root'];[11	9	8	5	4	3	2	1	0];2376;2376
Retrosplenial area	ventral part	layer 6b;['Retrosplenial area	ventral part	layer 6b'	'Retrosplenial area	ventral part'	'Retrosplenial area'	'Isocortex'	'Cortical plate'	'Cerebral cortex'	'Cerebrum'	'Basic cell groups and regions'	'root'];[11	9	8	5	4	3	2	1	0];205;205
Posterior parietal association areas;['Posterior parietal association areas'	'Isocortex'	'Cortical plate'	'Cerebral cortex'	'Cerebrum'	'Basic cell groups and regions'	'root'];[6	5	4	3	2	1	0];0;13627
Posterior parietal association areas	layer 1;['Posterior parietal association areas	layer 1'	'Posterior parietal association areas'	'Isocortex'	'Cortical plate'	'Cerebral cortex'	'Cerebrum'	'Basic cell groups and regions'	'root'];[11	6	5	4	3	2	1	0];0;0
Posterior parietal association areas	layer 2/3;['Posterior parietal association areas	layer 2/3'	'Posterior parietal association areas'	'Isocortex'	'Cortical plate'	'Cerebral cortex'	'Cerebrum'	'Basic cell groups and regions'	'root'];[11	6	5	4	3	2	1	0];0;0
Posterior parietal association areas	layer 4;['Posterior parietal association areas	layer 4'	'Posterior parietal association areas'	'Isocortex'	'Cortical plate'	'Cerebral cortex'	'Cerebrum'	'Basic cell groups and regions'	'root'];[11	6	5	4	3	2	1	0];0;0
Posterior parietal association areas	layer 5;['Posterior parietal association areas	layer 5'	'Posterior parietal association areas'	'Isocortex'	'Cortical plate'	'Cerebral cortex'	'Cerebrum'	'Basic cell groups and regions'	'root'];[11	6	5	4	3	2	1	0];0;0
Posterior parietal association areas	layer 6a;['Posterior parietal association areas	layer 6a'	'Posterior parietal association areas'	'Isocortex'	'Cortical plate'	'Cerebral cortex'	'Cerebrum'	'Basic cell groups and regions'	'root'];[11	6	5	4	3	2	1	0];0;0
Posterior parietal association areas	layer 6b;['Posterior parietal association areas	layer 6b'	'Posterior parietal association areas'	'Isocortex'	'Cortical plate'	'Cerebral cortex'	'Cerebrum'	'Basic cell groups and regions'	'root'];[11	6	5	4	3	2	1	0];0;0
Anterior area;['Anterior area'	'Posterior parietal association areas'	'Isocortex'	'Cortical plate'	'Cerebral cortex'	'Cerebrum'	'Basic cell groups and regions'	'root'];[8	6	5	4	3	2	1	0];0;0
Anterior area	layer 1;['Anterior area	layer 1'	'Anterior area'	'Posterior parietal association areas'	'Isocortex'	'Cortical plate'	'Cerebral cortex'	'Cerebrum'	'Basic cell groups and regions'	'root'];[11	8	6	5	4	3	2	1	0];0;0
Anterior area	layer 2/3;['Anterior area	layer 2/3'	'Anterior area'	'Posterior parietal association areas'	'Isocortex'	'Cortical plate'	'Cerebral cortex'	'Cerebrum'	'Basic cell groups and regions'	'root'];[11	8	6	5	4	3	2	1	0];0;0
Anterior area	layer 4;['Anterior area	layer 4'	'Anterior area'	'Posterior parietal association areas'	'Isocortex'	'Cortical plate'	'Cerebral cortex'	'Cerebrum'	'Basic cell groups and regions'	'root'];[11	8	6	5	4	3	2	1	0];0;0
Anterior area	layer 5;['Anterior area	layer 5'	'Anterior area'	'Posterior parietal association areas'	'Isocortex'	'Cortical plate'	'Cerebral cortex'	'Cerebrum'	'Basic cell groups and regions'	'root'];[11	8	6	5	4	3	2	1	0];0;0
Anterior area	layer 6a;['Anterior area	layer 6a'	'Anterior area'	'Posterior parietal association areas'	'Isocortex'	'Cortical plate'	'Cerebral cortex'	'Cerebrum'	'Basic cell groups and regions'	'root'];[11	8	6	5	4	3	2	1	0];0;0
Anterior area	layer 6b;['Anterior area	layer 6b'	'Anterior area'	'Posterior parietal association areas'	'Isocortex'	'Cortical plate'	'Cerebral cortex'	'Cerebrum'	'Basic cell groups and regions'	'root'];[11	8	6	5	4	3	2	1	0];0;0
Rostrolateral visual area;['Rostrolateral visual area'	'Posterior parietal association areas'	'Isocortex'	'Cortical plate'	'Cerebral cortex'	'Cerebrum'	'Basic cell groups and regions'	'root'];[8	6	5	4	3	2	1	0];0;13627
Rostrolateral area	layer 1;['Rostrolateral area	layer 1'	'Rostrolateral visual area'	'Posterior parietal association areas'	'Isocortex'	'Cortical plate'	'Cerebral cortex'	'Cerebrum'	'Basic cell groups and regions'	'root'];[11	8	6	5	4	3	2	1	0];0;0
Rostrolateral area	layer 2/3;['Rostrolateral area	layer 2/3'	'Rostrolateral visual area'	'Posterior parietal association areas'	'Isocortex'	'Cortical plate'	'Cerebral cortex'	'Cerebrum'	'Basic cell groups and regions'	'root'];[11	8	6	5	4	3	2	1	0];0;0
Rostrolateral area	layer 4;['Rostrolateral area	layer 4'	'Rostrolateral visual area'	'Posterior parietal association areas'	'Isocortex'	'Cortical plate'	'Cerebral cortex'	'Cerebrum'	'Basic cell groups and regions'	'root'];[11	8	6	5	4	3	2	1	0];0;0
Rostrolateral area	layer 5;['Rostrolateral area	layer 5'	'Rostrolateral visual area'	'Posterior parietal association areas'	'Isocortex'	'Cortical plate'	'Cerebral cortex'	'Cerebrum'	'Basic cell groups and regions'	'root'];[11	8	6	5	4	3	2	1	0];0;0
Rostrolateral area	layer 6a;['Rostrolateral area	layer 6a'	'Rostrolateral visual area'	'Posterior parietal association areas'	'Isocortex'	'Cortical plate'	'Cerebral cortex'	'Cerebrum'	'Basic cell groups and regions'	'root'];[11	8	6	5	4	3	2	1	0];0;0
Rostrolateral area	layer 6b;['Rostrolateral area	layer 6b'	'Rostrolateral visual area'	'Posterior parietal association areas'	'Isocortex'	'Cortical plate'	'Cerebral cortex'	'Cerebrum'	'Basic cell groups and regions'	'root'];[11	8	6	5	4	3	2	1	0];13627;13627
Temporal association areas;['Temporal association areas'	'Isocortex'	'Cortical plate'	'Cerebral cortex'	'Cerebrum'	'Basic cell groups and regions'	'root'];[6	5	4	3	2	1	0];0;40786
Temporal association areas	layer 1;['Temporal association areas	layer 1'	'Temporal association areas'	'Isocortex'	'Cortical plate'	'Cerebral cortex'	'Cerebrum'	'Basic cell groups and regions'	'root'];[11	6	5	4	3	2	1	0];6257;6257
Temporal association areas	layer 2/3;['Temporal association areas	layer 2/3'	'Temporal association areas'	'Isocortex'	'Cortical plate'	'Cerebral cortex'	'Cerebrum'	'Basic cell groups and regions'	'root'];[11	6	5	4	3	2	1	0];7472;7472
Temporal association areas	layer 4;['Temporal association areas	layer 4'	'Temporal association areas'	'Isocortex'	'Cortical plate'	'Cerebral cortex'	'Cerebrum'	'Basic cell groups and regions'	'root'];[11	6	5	4	3	2	1	0];7243;7243
Temporal association areas	layer 5;['Temporal association areas	layer 5'	'Temporal association areas'	'Isocortex'	'Cortical plate'	'Cerebral cortex'	'Cerebrum'	'Basic cell groups and regions'	'root'];[11	6	5	4	3	2	1	0];13273;13273
Temporal association areas	layer 6a;['Temporal association areas	layer 6a'	'Temporal association areas'	'Isocortex'	'Cortical plate'	'Cerebral cortex'	'Cerebrum'	'Basic cell groups and regions'	'root'];[11	6	5	4	3	2	1	0];5469;5469
Temporal association areas	layer 6b;['Temporal association areas	layer 6b'	'Temporal association areas'	'Isocortex'	'Cortical plate'	'Cerebral cortex'	'Cerebrum'	'Basic cell groups and regions'	'root'];[11	6	5	4	3	2	1	0];1072;1072
Perirhinal area;['Perirhinal area'	'Isocortex'	'Cortical plate'	'Cerebral cortex'	'Cerebrum'	'Basic cell groups and regions'	'root'];[8	5	4	3	2	1	0];0;12455
Perirhinal area	layer 1;['Perirhinal area	layer 1'	'Perirhinal area'	'Isocortex'	'Cortical plate'	'Cerebral cortex'	'Cerebrum'	'Basic cell groups and regions'	'root'];[11	8	5	4	3	2	1	0];2966;2966
Perirhinal area	layer 2/3;['Perirhinal area	layer 2/3'	'Perirhinal area'	'Isocortex'	'Cortical plate'	'Cerebral cortex'	'Cerebrum'	'Basic cell groups and regions'	'root'];[11	8	5	4	3	2	1	0];5061;5061
Perirhinal area	layer 5;['Perirhinal area	layer 5'	'Perirhinal area'	'Isocortex'	'Cortical plate'	'Cerebral cortex'	'Cerebrum'	'Basic cell groups and regions'	'root'];[11	8	5	4	3	2	1	0];2924;2924
Perirhinal area	layer 6a;['Perirhinal area	layer 6a'	'Perirhinal area'	'Isocortex'	'Cortical plate'	'Cerebral cortex'	'Cerebrum'	'Basic cell groups and regions'	'root'];[11	8	5	4	3	2	1	0];1286;1286
Perirhinal area	layer 6b;['Perirhinal area	layer 6b'	'Perirhinal area'	'Isocortex'	'Cortical plate'	'Cerebral cortex'	'Cerebrum'	'Basic cell groups and regions'	'root'];[11	8	5	4	3	2	1	0];218;218
Ectorhinal area;['Ectorhinal area'	'Isocortex'	'Cortical plate'	'Cerebral cortex'	'Cerebrum'	'Basic cell groups and regions'	'root'];[8	5	4	3	2	1	0];0;13396
Ectorhinal area/Layer 1;['Ectorhinal area/Layer 1'	'Ectorhinal area'	'Isocortex'	'Cortical plate'	'Cerebral cortex'	'Cerebrum'	'Basic cell groups and regions'	'root'];[11	8	5	4	3	2	1	0];2107;2107
Ectorhinal area/Layer 2/3;['Ectorhinal area/Layer 2/3'	'Ectorhinal area'	'Isocortex'	'Cortical plate'	'Cerebral cortex'	'Cerebrum'	'Basic cell groups and regions'	'root'];[11	8	5	4	3	2	1	0];3590;3590
Ectorhinal area/Layer 5;['Ectorhinal area/Layer 5'	'Ectorhinal area'	'Isocortex'	'Cortical plate'	'Cerebral cortex'	'Cerebrum'	'Basic cell groups and regions'	'root'];[11	8	5	4	3	2	1	0];4030;4030
Ectorhinal area/Layer 6a;['Ectorhinal area/Layer 6a'	'Ectorhinal area'	'Isocortex'	'Cortical plate'	'Cerebral cortex'	'Cerebrum'	'Basic cell groups and regions'	'root'];[11	8	5	4	3	2	1	0];3281;3281
Ectorhinal area/Layer 6b;['Ectorhinal area/Layer 6b'	'Ectorhinal area'	'Isocortex'	'Cortical plate'	'Cerebral cortex'	'Cerebrum'	'Basic cell groups and regions'	'root'];[11	8	5	4	3	2	1	0];388;388
Olfactory areas;['Olfactory areas'	'Cortical plate'	'Cerebral cortex'	'Cerebrum'	'Basic cell groups and regions'	'root'];[5	4	3	2	1	0];41122;828767
Main olfactory bulb;['Main olfactory bulb'	'Olfactory areas'	'Cortical plate'	'Cerebral cortex'	'Cerebrum'	'Basic cell groups and regions'	'root'];[8	5	4	3	2	1	0];596500;596500
Main olfactory bulb	glomerular layer;['Main olfactory bulb	glomerular layer'	'Main olfactory bulb'	'Olfactory areas'	'Cortical plate'	'Cerebral cortex'	'Cerebrum'	'Basic cell groups and regions'	'root'];[11	8	5	4	3	2	1	0];0;0
Main olfactory bulb	granule layer;['Main olfactory bulb	granule layer'	'Main olfactory bulb'	'Olfactory areas'	'Cortical plate'	'Cerebral cortex'	'Cerebrum'	'Basic cell groups and regions'	'root'];[11	8	5	4	3	2	1	0];0;0
Main olfactory bulb	inner plexiform layer;['Main olfactory bulb	inner plexiform layer'	'Main olfactory bulb'	'Olfactory areas'	'Cortical plate'	'Cerebral cortex'	'Cerebrum'	'Basic cell groups and regions'	'root'];[11	8	5	4	3	2	1	0];0;0
Main olfactory bulb	mitral layer;['Main olfactory bulb	mitral layer'	'Main olfactory bulb'	'Olfactory areas'	'Cortical plate'	'Cerebral cortex'	'Cerebrum'	'Basic cell groups and regions'	'root'];[11	8	5	4	3	2	1	0];0;0
Main olfactory bulb	outer plexiform layer;['Main olfactory bulb	outer plexiform layer'	'Main olfactory bulb'	'Olfactory areas'	'Cortical plate'	'Cerebral cortex'	'Cerebrum'	'Basic cell groups and regions'	'root'];[11	8	5	4	3	2	1	0];0;0
Accessory olfactory bulb;['Accessory olfactory bulb'	'Olfactory areas'	'Cortical plate'	'Cerebral cortex'	'Cerebrum'	'Basic cell groups and regions'	'root'];[8	5	4	3	2	1	0];0;19396
Accessory olfactory bulb	glomerular layer;['Accessory olfactory bulb	glomerular layer'	'Accessory olfactory bulb'	'Olfactory areas'	'Cortical plate'	'Cerebral cortex'	'Cerebrum'	'Basic cell groups and regions'	'root'];[11	8	5	4	3	2	1	0];2758;2758
Accessory olfactory bulb	granular layer;['Accessory olfactory bulb	granular layer'	'Accessory olfactory bulb'	'Olfactory areas'	'Cortical plate'	'Cerebral cortex'	'Cerebrum'	'Basic cell groups and regions'	'root'];[11	8	5	4	3	2	1	0];10548;10548
Accessory olfactory bulb	mitral layer;['Accessory olfactory bulb	mitral layer'	'Accessory olfactory bulb'	'Olfactory areas'	'Cortical plate'	'Cerebral cortex'	'Cerebrum'	'Basic cell groups and regions'	'root'];[11	8	5	4	3	2	1	0];6090;6090
Anterior olfactory nucleus;['Anterior olfactory nucleus'	'Olfactory areas'	'Cortical plate'	'Cerebral cortex'	'Cerebrum'	'Basic cell groups and regions'	'root'];[8	5	4	3	2	1	0];56261;56261
Anterior olfactory nucleus	dorsal part;['Anterior olfactory nucleus	dorsal part'	'Anterior olfactory nucleus'	'Olfactory areas'	'Cortical plate'	'Cerebral cortex'	'Cerebrum'	'Basic cell groups and regions'	'root'];[9	8	5	4	3	2	1	0];0;0
Anterior olfactory nucleus	external part;['Anterior olfactory nucleus	external part'	'Anterior olfactory nucleus'	'Olfactory areas'	'Cortical plate'	'Cerebral cortex'	'Cerebrum'	'Basic cell groups and regions'	'root'];[9	8	5	4	3	2	1	0];0;0
Anterior olfactory nucleus	lateral part;['Anterior olfactory nucleus	lateral part'	'Anterior olfactory nucleus'	'Olfactory areas'	'Cortical plate'	'Cerebral cortex'	'Cerebrum'	'Basic cell groups and regions'	'root'];[9	8	5	4	3	2	1	0];0;0
Anterior olfactory nucleus	medial part;['Anterior olfactory nucleus	medial part'	'Anterior olfactory nucleus'	'Olfactory areas'	'Cortical plate'	'Cerebral cortex'	'Cerebrum'	'Basic cell groups and regions'	'root'];[9	8	5	4	3	2	1	0];0;0
Anterior olfactory nucleus	posteroventral part;['Anterior olfactory nucleus	posteroventral part'	'Anterior olfactory nucleus'	'Olfactory areas'	'Cortical plate'	'Cerebral cortex'	'Cerebrum'	'Basic cell groups and regions'	'root'];[9	8	5	4	3	2	1	0];0;0
Anterior olfactory nucleus	layer 1;['Anterior olfactory nucleus	layer 1'	'Anterior olfactory nucleus'	'Olfactory areas'	'Cortical plate'	'Cerebral cortex'	'Cerebrum'	'Basic cell groups and regions'	'root'];[11	8	5	4	3	2	1	0];0;0
Anterior olfactory nucleus	layer 2;['Anterior olfactory nucleus	layer 2'	'Anterior olfactory nucleus'	'Olfactory areas'	'Cortical plate'	'Cerebral cortex'	'Cerebrum'	'Basic cell groups and regions'	'root'];[11	8	5	4	3	2	1	0];0;0
Taenia tecta;['Taenia tecta'	'Olfactory areas'	'Cortical plate'	'Cerebral cortex'	'Cerebrum'	'Basic cell groups and regions'	'root'];[8	5	4	3	2	1	0];9107;9107
Taenia tecta	dorsal part;['Taenia tecta	dorsal part'	'Taenia tecta'	'Olfactory areas'	'Cortical plate'	'Cerebral cortex'	'Cerebrum'	'Basic cell groups and regions'	'root'];[9	8	5	4	3	2	1	0];0;0
Taenia tecta	dorsal part	layers 1-4;['Taenia tecta	dorsal part	layers 1-4'	'Taenia tecta	dorsal part'	'Taenia tecta'	'Olfactory areas'	'Cortical plate'	'Cerebral cortex'	'Cerebrum'	'Basic cell groups and regions'	'root'];[11	9	8	5	4	3	2	1	0];0;0
Taenia tecta	dorsal part	layer 1;['Taenia tecta	dorsal part	layer 1'	'Taenia tecta	dorsal part'	'Taenia tecta'	'Olfactory areas'	'Cortical plate'	'Cerebral cortex'	'Cerebrum'	'Basic cell groups and regions'	'root'];[11	9	8	5	4	3	2	1	0];0;0
Taenia tecta	dorsal part	layer 2;['Taenia tecta	dorsal part	layer 2'	'Taenia tecta	dorsal part'	'Taenia tecta'	'Olfactory areas'	'Cortical plate'	'Cerebral cortex'	'Cerebrum'	'Basic cell groups and regions'	'root'];[11	9	8	5	4	3	2	1	0];0;0
Taenia tecta	dorsal part	layer 3;['Taenia tecta	dorsal part	layer 3'	'Taenia tecta	dorsal part'	'Taenia tecta'	'Olfactory areas'	'Cortical plate'	'Cerebral cortex'	'Cerebrum'	'Basic cell groups and regions'	'root'];[11	9	8	5	4	3	2	1	0];0;0
Taenia tecta	dorsal part	layer 4;['Taenia tecta	dorsal part	layer 4'	'Taenia tecta	dorsal part'	'Taenia tecta'	'Olfactory areas'	'Cortical plate'	'Cerebral cortex'	'Cerebrum'	'Basic cell groups and regions'	'root'];[11	9	8	5	4	3	2	1	0];0;0
Taenia tecta	ventral part;['Taenia tecta	ventral part'	'Taenia tecta'	'Olfactory areas'	'Cortical plate'	'Cerebral cortex'	'Cerebrum'	'Basic cell groups and regions'	'root'];[9	8	5	4	3	2	1	0];0;0
Taenia tecta	ventral part	layers 1-3;['Taenia tecta	ventral part	layers 1-3'	'Taenia tecta	ventral part'	'Taenia tecta'	'Olfactory areas'	'Cortical plate'	'Cerebral cortex'	'Cerebrum'	'Basic cell groups and regions'	'root'];[11	9	8	5	4	3	2	1	0];0;0
Taenia tecta	ventral part	layer 1;['Taenia tecta	ventral part	layer 1'	'Taenia tecta	ventral part'	'Taenia tecta'	'Olfactory areas'	'Cortical plate'	'Cerebral cortex'	'Cerebrum'	'Basic cell groups and regions'	'root'];[11	9	8	5	4	3	2	1	0];0;0
Taenia tecta	ventral part	layer 2;['Taenia tecta	ventral part	layer 2'	'Taenia tecta	ventral part'	'Taenia tecta'	'Olfactory areas'	'Cortical plate'	'Cerebral cortex'	'Cerebrum'	'Basic cell groups and regions'	'root'];[11	9	8	5	4	3	2	1	0];0;0
Taenia tecta	ventral part	layer 3;['Taenia tecta	ventral part	layer 3'	'Taenia tecta	ventral part'	'Taenia tecta'	'Olfactory areas'	'Cortical plate'	'Cerebral cortex'	'Cerebrum'	'Basic cell groups and regions'	'root'];[11	9	8	5	4	3	2	1	0];0;0
Dorsal peduncular area;['Dorsal peduncular area'	'Olfactory areas'	'Cortical plate'	'Cerebral cortex'	'Cerebrum'	'Basic cell groups and regions'	'root'];[8	5	4	3	2	1	0];497;497
Dorsal peduncular area	layer 1;['Dorsal peduncular area	layer 1'	'Dorsal peduncular area'	'Olfactory areas'	'Cortical plate'	'Cerebral cortex'	'Cerebrum'	'Basic cell groups and regions'	'root'];[11	8	5	4	3	2	1	0];0;0
Dorsal peduncular area	layer 2;['Dorsal peduncular area	layer 2'	'Dorsal peduncular area'	'Olfactory areas'	'Cortical plate'	'Cerebral cortex'	'Cerebrum'	'Basic cell groups and regions'	'root'];[11	8	5	4	3	2	1	0];0;0
Dorsal peduncular area	layer 2/3;['Dorsal peduncular area	layer 2/3'	'Dorsal peduncular area'	'Olfactory areas'	'Cortical plate'	'Cerebral cortex'	'Cerebrum'	'Basic cell groups and regions'	'root'];[11	8	5	4	3	2	1	0];0;0
Dorsal peduncular area	layer 5;['Dorsal peduncular area	layer 5'	'Dorsal peduncular area'	'Olfactory areas'	'Cortical plate'	'Cerebral cortex'	'Cerebrum'	'Basic cell groups and regions'	'root'];[11	8	5	4	3	2	1	0];0;0
Dorsal peduncular area	layer 6a;['Dorsal peduncular area	layer 6a'	'Dorsal peduncular area'	'Olfactory areas'	'Cortical plate'	'Cerebral cortex'	'Cerebrum'	'Basic cell groups and regions'	'root'];[11	8	5	4	3	2	1	0];0;0
Piriform area;['Piriform area'	'Olfactory areas'	'Cortical plate'	'Cerebral cortex'	'Cerebrum'	'Basic cell groups and regions'	'root'];[8	5	4	3	2	1	0];98657;98657
Piriform area	layers 1-3;['Piriform area	layers 1-3'	'Piriform area'	'Olfactory areas'	'Cortical plate'	'Cerebral cortex'	'Cerebrum'	'Basic cell groups and regions'	'root'];[11	8	5	4	3	2	1	0];0;0
Piriform area	molecular layer;['Piriform area	molecular layer'	'Piriform area'	'Olfactory areas'	'Cortical plate'	'Cerebral cortex'	'Cerebrum'	'Basic cell groups and regions'	'root'];[11	8	5	4	3	2	1	0];0;0
Piriform area	pyramidal layer;['Piriform area	pyramidal layer'	'Piriform area'	'Olfactory areas'	'Cortical plate'	'Cerebral cortex'	'Cerebrum'	'Basic cell groups and regions'	'root'];[11	8	5	4	3	2	1	0];0;0
Piriform area	polymorph layer;['Piriform area	polymorph layer'	'Piriform area'	'Olfactory areas'	'Cortical plate'	'Cerebral cortex'	'Cerebrum'	'Basic cell groups and regions'	'root'];[11	8	5	4	3	2	1	0];0;0
Nucleus of the lateral olfactory tract;['Nucleus of the lateral olfactory tract'	'Olfactory areas'	'Cortical plate'	'Cerebral cortex'	'Cerebrum'	'Basic cell groups and regions'	'root'];[8	5	4	3	2	1	0];0;0
Nucleus of the lateral olfactory tract	layers 1-3;['Nucleus of the lateral olfactory tract	layers 1-3'	'Nucleus of the lateral olfactory tract'	'Olfactory areas'	'Cortical plate'	'Cerebral cortex'	'Cerebrum'	'Basic cell groups and regions'	'root'];[11	8	5	4	3	2	1	0];0;0
Nucleus of the lateral olfactory tract	molecular layer;['Nucleus of the lateral olfactory tract	molecular layer'	'Nucleus of the lateral olfactory tract'	'Olfactory areas'	'Cortical plate'	'Cerebral cortex'	'Cerebrum'	'Basic cell groups and regions'	'root'];[11	8	5	4	3	2	1	0];0;0
Nucleus of the lateral olfactory tract	pyramidal layer;['Nucleus of the lateral olfactory tract	pyramidal layer'	'Nucleus of the lateral olfactory tract'	'Olfactory areas'	'Cortical plate'	'Cerebral cortex'	'Cerebrum'	'Basic cell groups and regions'	'root'];[11	8	5	4	3	2	1	0];0;0
Nucleus of the lateral olfactory tract	layer 3;['Nucleus of the lateral olfactory tract	layer 3'	'Nucleus of the lateral olfactory tract'	'Olfactory areas'	'Cortical plate'	'Cerebral cortex'	'Cerebrum'	'Basic cell groups and regions'	'root'];[11	8	5	4	3	2	1	0];0;0
Cortical amygdalar area;['Cortical amygdalar area'	'Olfactory areas'	'Cortical plate'	'Cerebral cortex'	'Cerebrum'	'Basic cell groups and regions'	'root'];[8	5	4	3	2	1	0];0;1748
Cortical amygdalar area	anterior part;['Cortical amygdalar area	anterior part'	'Cortical amygdalar area'	'Olfactory areas'	'Cortical plate'	'Cerebral cortex'	'Cerebrum'	'Basic cell groups and regions'	'root'];[9	8	5	4	3	2	1	0];0;0
Cortical amygdalar area	anterior part	layer 1;['Cortical amygdalar area	anterior part	layer 1'	'Cortical amygdalar area	anterior part'	'Cortical amygdalar area'	'Olfactory areas'	'Cortical plate'	'Cerebral cortex'	'Cerebrum'	'Basic cell groups and regions'	'root'];[11	9	8	5	4	3	2	1	0];0;0
Cortical amygdalar area	anterior part	layer 2;['Cortical amygdalar area	anterior part	layer 2'	'Cortical amygdalar area	anterior part'	'Cortical amygdalar area'	'Olfactory areas'	'Cortical plate'	'Cerebral cortex'	'Cerebrum'	'Basic cell groups and regions'	'root'];[11	9	8	5	4	3	2	1	0];0;0
Cortical amygdalar area	anterior part	layer 3;['Cortical amygdalar area	anterior part	layer 3'	'Cortical amygdalar area	anterior part'	'Cortical amygdalar area'	'Olfactory areas'	'Cortical plate'	'Cerebral cortex'	'Cerebrum'	'Basic cell groups and regions'	'root'];[11	9	8	5	4	3	2	1	0];0;0
Cortical amygdalar area	posterior part;['Cortical amygdalar area	posterior part'	'Cortical amygdalar area'	'Olfactory areas'	'Cortical plate'	'Cerebral cortex'	'Cerebrum'	'Basic cell groups and regions'	'root'];[9	8	5	4	3	2	1	0];1748;1748
Cortical amygdalar area	posterior part	lateral zone;['Cortical amygdalar area	posterior part	lateral zone'	'Cortical amygdalar area	posterior part'	'Cortical amygdalar area'	'Olfactory areas'	'Cortical plate'	'Cerebral cortex'	'Cerebrum'	'Basic cell groups and regions'	'root'];[10	9	8	5	4	3	2	1	0];0;0
Cortical amygdalar area	posterior part	lateral zone	layers 1-2;['Cortical amygdalar area	posterior part	lateral zone	layers 1-2'	'Cortical amygdalar area	posterior part	lateral zone'	'Cortical amygdalar area	posterior part'	'Cortical amygdalar area'	'Olfactory areas'	'Cortical plate'	'Cerebral cortex'	'Cerebrum'	'Basic cell groups and regions'	'root'];[11	10	9	8	5	4	3	2	1	0];0;0
Cortical amygdalar area	posterior part	lateral zone	layers 1-3;['Cortical amygdalar area	posterior part	lateral zone	layers 1-3'	'Cortical amygdalar area	posterior part	lateral zone'	'Cortical amygdalar area	posterior part'	'Cortical amygdalar area'	'Olfactory areas'	'Cortical plate'	'Cerebral cortex'	'Cerebrum'	'Basic cell groups and regions'	'root'];[11	10	9	8	5	4	3	2	1	0];0;0
Cortical amygdalar area	posterior part	lateral zone	layer 1;['Cortical amygdalar area	posterior part	lateral zone	layer 1'	'Cortical amygdalar area	posterior part	lateral zone'	'Cortical amygdalar area	posterior part'	'Cortical amygdalar area'	'Olfactory areas'	'Cortical plate'	'Cerebral cortex'	'Cerebrum'	'Basic cell groups and regions'	'root'];[11	10	9	8	5	4	3	2	1	0];0;0
Cortical amygdalar area	posterior part	lateral zone	layer 2;['Cortical amygdalar area	posterior part	lateral zone	layer 2'	'Cortical amygdalar area	posterior part	lateral zone'	'Cortical amygdalar area	posterior part'	'Cortical amygdalar area'	'Olfactory areas'	'Cortical plate'	'Cerebral cortex'	'Cerebrum'	'Basic cell groups and regions'	'root'];[11	10	9	8	5	4	3	2	1	0];0;0
Cortical amygdalar area	posterior part	lateral zone	layer 3;['Cortical amygdalar area	posterior part	lateral zone	layer 3'	'Cortical amygdalar area	posterior part	lateral zone'	'Cortical amygdalar area	posterior part'	'Cortical amygdalar area'	'Olfactory areas'	'Cortical plate'	'Cerebral cortex'	'Cerebrum'	'Basic cell groups and regions'	'root'];[11	10	9	8	5	4	3	2	1	0];0;0
Cortical amygdalar area	posterior part	medial zone;['Cortical amygdalar area	posterior part	medial zone'	'Cortical amygdalar area	posterior part'	'Cortical amygdalar area'	'Olfactory areas'	'Cortical plate'	'Cerebral cortex'	'Cerebrum'	'Basic cell groups and regions'	'root'];[10	9	8	5	4	3	2	1	0];0;0
Cortical amygdalar area	posterior part	medial zone	layers 1-2;['Cortical amygdalar area	posterior part	medial zone	layers 1-2'	'Cortical amygdalar area	posterior part	medial zone'	'Cortical amygdalar area	posterior part'	'Cortical amygdalar area'	'Olfactory areas'	'Cortical plate'	'Cerebral cortex'	'Cerebrum'	'Basic cell groups and regions'	'root'];[11	10	9	8	5	4	3	2	1	0];0;0
Cortical amygdalar area	posterior part	medial zone	layers 1-3;['Cortical amygdalar area	posterior part	medial zone	layers 1-3'	'Cortical amygdalar area	posterior part	medial zone'	'Cortical amygdalar area	posterior part'	'Cortical amygdalar area'	'Olfactory areas'	'Cortical plate'	'Cerebral cortex'	'Cerebrum'	'Basic cell groups and regions'	'root'];[11	10	9	8	5	4	3	2	1	0];0;0
Cortical amygdalar area	posterior part	medial zone	layer 1;['Cortical amygdalar area	posterior part	medial zone	layer 1'	'Cortical amygdalar area	posterior part	medial zone'	'Cortical amygdalar area	posterior part'	'Cortical amygdalar area'	'Olfactory areas'	'Cortical plate'	'Cerebral cortex'	'Cerebrum'	'Basic cell groups and regions'	'root'];[11	10	9	8	5	4	3	2	1	0];0;0
Cortical amygdalar area	posterior part	medial zone	layer 2;['Cortical amygdalar area	posterior part	medial zone	layer 2'	'Cortical amygdalar area	posterior part	medial zone'	'Cortical amygdalar area	posterior part'	'Cortical amygdalar area'	'Olfactory areas'	'Cortical plate'	'Cerebral cortex'	'Cerebrum'	'Basic cell groups and regions'	'root'];[11	10	9	8	5	4	3	2	1	0];0;0
Cortical amygdalar area	posterior part	medial zone	layer 3;['Cortical amygdalar area	posterior part	medial zone	layer 3'	'Cortical amygdalar area	posterior part	medial zone'	'Cortical amygdalar area	posterior part'	'Cortical amygdalar area'	'Olfactory areas'	'Cortical plate'	'Cerebral cortex'	'Cerebrum'	'Basic cell groups and regions'	'root'];[11	10	9	8	5	4	3	2	1	0];0;0
Piriform-amygdalar area;['Piriform-amygdalar area'	'Olfactory areas'	'Cortical plate'	'Cerebral cortex'	'Cerebrum'	'Basic cell groups and regions'	'root'];[8	5	4	3	2	1	0];10;10
Piriform-amygdalar area	layers 1-3;['Piriform-amygdalar area	layers 1-3'	'Piriform-amygdalar area'	'Olfactory areas'	'Cortical plate'	'Cerebral cortex'	'Cerebrum'	'Basic cell groups and regions'	'root'];[11	8	5	4	3	2	1	0];0;0
Piriform-amygdalar area	molecular layer;['Piriform-amygdalar area	molecular layer'	'Piriform-amygdalar area'	'Olfactory areas'	'Cortical plate'	'Cerebral cortex'	'Cerebrum'	'Basic cell groups and regions'	'root'];[11	8	5	4	3	2	1	0];0;0
Piriform-amygdalar area	pyramidal layer;['Piriform-amygdalar area	pyramidal layer'	'Piriform-amygdalar area'	'Olfactory areas'	'Cortical plate'	'Cerebral cortex'	'Cerebrum'	'Basic cell groups and regions'	'root'];[11	8	5	4	3	2	1	0];0;0
Piriform-amygdalar area	polymorph layer;['Piriform-amygdalar area	polymorph layer'	'Piriform-amygdalar area'	'Olfactory areas'	'Cortical plate'	'Cerebral cortex'	'Cerebrum'	'Basic cell groups and regions'	'root'];[11	8	5	4	3	2	1	0];0;0
Postpiriform transition area;['Postpiriform transition area'	'Olfactory areas'	'Cortical plate'	'Cerebral cortex'	'Cerebrum'	'Basic cell groups and regions'	'root'];[8	5	4	3	2	1	0];5469;5469
Postpiriform transition area	layers 1-3;['Postpiriform transition area	layers 1-3'	'Postpiriform transition area'	'Olfactory areas'	'Cortical plate'	'Cerebral cortex'	'Cerebrum'	'Basic cell groups and regions'	'root'];[11	8	5	4	3	2	1	0];0;0
Postpiriform transition area	layers 1;['Postpiriform transition area	layers 1'	'Postpiriform transition area'	'Olfactory areas'	'Cortical plate'	'Cerebral cortex'	'Cerebrum'	'Basic cell groups and regions'	'root'];[11	8	5	4	3	2	1	0];0;0
Postpiriform transition area	layers 2;['Postpiriform transition area	layers 2'	'Postpiriform transition area'	'Olfactory areas'	'Cortical plate'	'Cerebral cortex'	'Cerebrum'	'Basic cell groups and regions'	'root'];[11	8	5	4	3	2	1	0];0;0
Postpiriform transition area	layers 3;['Postpiriform transition area	layers 3'	'Postpiriform transition area'	'Olfactory areas'	'Cortical plate'	'Cerebral cortex'	'Cerebrum'	'Basic cell groups and regions'	'root'];[11	8	5	4	3	2	1	0];0;0
Hippocampal formation;['Hippocampal formation'	'Cortical plate'	'Cerebral cortex'	'Cerebrum'	'Basic cell groups and regions'	'root'];[5	4	3	2	1	0];29593;280502
Hippocampal region;['Hippocampal region'	'Hippocampal formation'	'Cortical plate'	'Cerebral cortex'	'Cerebrum'	'Basic cell groups and regions'	'root'];[6	5	4	3	2	1	0];0;54539
Ammon's horn;"[""Ammon's horn""	'Hippocampal region'	'Hippocampal formation'	'Cortical plate'	'Cerebral cortex'	'Cerebrum'	'Basic cell groups and regions'	'root']";[8	6	5	4	3	2	1	0];0;39042
Field CA1;"['Field CA1'	""Ammon's horn""	'Hippocampal region'	'Hippocampal formation'	'Cortical plate'	'Cerebral cortex'	'Cerebrum'	'Basic cell groups and regions'	'root']";[9	8	6	5	4	3	2	1	0];27240;27240
Field CA1	stratum lacunosum-moleculare;"['Field CA1	stratum lacunosum-moleculare'	'Field CA1'	""Ammon's horn""	'Hippocampal region'	'Hippocampal formation'	'Cortical plate'	'Cerebral cortex'	'Cerebrum'	'Basic cell groups and regions'	'root']";[11	9	8	6	5	4	3	2	1	0];0;0
Field CA1	stratum oriens;"['Field CA1	stratum oriens'	'Field CA1'	""Ammon's horn""	'Hippocampal region'	'Hippocampal formation'	'Cortical plate'	'Cerebral cortex'	'Cerebrum'	'Basic cell groups and regions'	'root']";[11	9	8	6	5	4	3	2	1	0];0;0
[truncated: 867 more rows]

## Sheet: #1_666_CM
Region;TrackedWay;CorrespondingLevel;RegionCellCount;RegionCellCountSummedUp
root;['root'];[0];0;4100221
[truncated: 1,326 more rows]

## Sheet: #1_444_CF
Region;TrackedWay;CorrespondingLevel;RegionCellCount;RegionCellCountSummedUp
[truncated: 1,327 more rows]

[truncated: 14 more sheets: #1_555_CF, #1_666_CF, #2_444_CM, #2_555_CM, #2_666_CM, #2_444_CF, #2_555_CF, #2_666_CF, #3_444_CM, #3_555_CM, #3_666_CM, #3_444_CF, #3_555_CF, #3_666_CF]
