# Supplementary material for: ClearFinder: a Python GUI for annotating cells in cleared mouse brain
Source: BMC Bioinformatics. 2025 Jan 21;26:24. doi: 10.1186/s12859-025-06039-x (PMC11753021; doi:10.1186/s12859-025-06039-x)
Supplement: Supplementary file 6 — Supplementary material 6 Parameters of cell detection used for analysis of data [file 12859_2025_6039_MOESM6_ESM.xlsx]

## Sheet: Tabelle1
ClearFinder Sub-package	Sample	Settings for: Preprocessing Settings
CellFinder (CF)	#1	insert Voxel Size
		Voxel Size Signal X: 2.416357
		Voxel Size Signal Y: 2.416357
		Voxel Size Signal Z: 3.00
		Voxel Size Auto X: 4.794359
		Voxel Size Auto Y: 4.794359
		Voxel Size Auto Z: 3.00
ClearMap (CM)	#1	Resample Parameter
		Source Resolution:
		X = 2.416357, Y = 2.416357, Z = 3
		Resample to Auto Parameter
		Source Resolution:
		X = 4.794359 , Y = 4.794359 , Z = 3
		Orientation
		X = 3, Y = 2, Z = 1
CF	#2	insert Voxel Size
		Voxel Size Signal X: 2.416357
		Voxel Size Signal Y: 2.416357
		Voxel Size Signal Z: 3.00
		Voxel Size Auto X: 4.794359
		Voxel Size Auto Y: 4.794359
		Voxel Size Auto Z: 3.00
CM	#2	Resample Parameter
		Source Resolution:
		X = 2.416357, Y = 2.416357, Z = 3
		Resample to Auto Parameter
		Source Resolution:
		X = 4.794359 , Y = 4.794359 , Z = 3
		Orientation
		X = 3, Y = 2, Z = 1
CF	#3	insert Voxel Size
		Voxel Size Signal X: 2.416357
		Voxel Size Signal Y: 2.416357
		Voxel Size Signal Z: 3.00
		Voxel Size Auto X: 4.794359
		Voxel Size Auto Y: 4.794359
		Voxel Size Auto Z: 3.00
CM	#3	Resample Parameter
		Source Resolution:
		X = 2.416357, Y = 2.416357, Z = 3
		Resample to Auto Parameter
		Source Resolution:
		X = 4.794359 , Y = 4.794359 , Z = 3
		Orientation
		X = 3, Y = 2, Z = 1
ClearFinder Sub-package	Sample	Settings for: Cell Detection
CF	#1	Threshold diameter: 4	Threshold diameter: 5	Threshold diameter: 6
		Number of CPUs available: 8	Number of CPUs available: 8	Number of CPUs available: 8
		Lower Boundary measured..mean illimination: 2	Lower Boundary measured..mean illimination: 2	Lower Boundary measured..mean illimination: 2
		Mean soma diameter: 4	Mean soma diameter: 5	Mean soma diameter: 6
		Mean cell size in xy plane: 4	Mean cell size in xy plane: 5	Mean cell size in xy plane: 6
		Mean cell size in z plane: 4	Mean cell size in z plane: 5	Mean cell size in z plane: 6
		Gausian Filter: 0.2	Gausian Filter: 0.2	Gausian Filter: 0.2
		Custom pretrained model: model.h5 or None	Custom pretrained model: model.h5 or None	Custom pretrained model: model.h5 or None
		Choose brain orientation: asl	Choose brain orientation: asl	Choose brain orientation: asl
CM	#1
		Flatfield: None	Flatfield: None	Flatfield: None
		Scaling: mean	Scaling: mean	Scaling: mean
		Background Correction	Background Correction	Background Correction
		Shape: 7 ,7	Shape: 7 ,7	Shape: 7 ,7
		Form: Disk	Form: Disk	Form: Disk
		Example: Threshold diameter 5	Example: Threshold diameter 5	Example: Threshold diameter 5
		Equalization	Equalization	Equalization
		Perform Equalization: No	Perform Equalization: No	Perform Equalization: No
		Percentile: 0.05, 0.95	Percentile: 0.05, 0.95	Percentile: 0.05, 0.95
		Max value: 1.5	Max value: 1.5	Max value: 1.5
		Selem: 200, 200, 5	Selem: 200, 200, 5	Selem: 200, 200, 5
		Spacing: 50, 50, 5	Spacing: 50, 50, 5	Spacing: 50, 50, 5
		Interpolate: 1	Interpolate: 1	Interpolate: 1
		DoG Filtering	DoG Filtering	DoG Filtering
		Execute DoG-Filtering: No	Execute DoG-Filtering: No	Execute DoG-Filtering: No
		Shape: 6, 6, 6	Shape: 6, 6, 6	Shape: 6, 6, 6
		Sigma: None	Sigma: None	Sigma: None
		Sigma2: None	Sigma2: None	Sigma2: None
		Maxima Detection	Maxima Detection	Maxima Detection
		Shape: 4, 4, 4	Shape: 5, 5, 5	Shape: 6, 6, 6
		Intensity Detection	Intensity Detection	Intensity Detection
		Type of measure: all	Type of measure: all	Type of measure: all
		Methode of measure:mean	Methode of measure:mean	Methode of measure:mean
		Shape detection: 200	Shape detection: 200	Shape detection: 200
		Processing Parameters	Processing Parameters	Processing Parameters
		No. of parallel processes: 5	No. of parallel processes: 5	No. of parallel processes: 5
		Size max: 20, 11	Size max: 20, 11	Size max: 20, 11
		Overlap: 10	Overlap: 10	Overlap: 10
		Orientation: X:3 , Y:1, Z:1	Orientation: X:3 , Y:1, Z:1	Orientation: X:3 , Y:1, Z:1
